# Supplementary material for: Trends in Diet Quality and Related Sociodemographic, Health, and Occupational Characteristics among Workers in Spain: Results from Three Consecutive National Health Surveys (2006–2017)
Source: Nutrients. 2021 Feb 5;13(2):522. doi: 10.3390/nu13020522 (PMC7915096; doi:10.3390/nu13020522)
Supplement: Supplementary file 1 [file nutrients-13-00522-s001.zip]

Archive with 2 entries (2 files):
- File S1 Research data.xlsx
- Supplementary Table S1.docx
