# Supplementary material for: Trends in Diet Quality and Related Sociodemographic, Health, and Occupational Characteristics among Workers in Spain: Results from Three Consecutive National Health Surveys (2006–2017)
Source: Nutrients. 2021 Feb 5;13(2):522. doi: 10.3390/nu13020522 (PMC7915096; doi:10.3390/nu13020522)
Supplement: Supplementary file 1 [file nutrients-13-00522-s001.zip › File S1 Research data.xlsx]

## Sheet: Research data
Id	Yearofthesurvey	Gender	Agegroup	Maritalstatus	Levelofeducation	Nationality	Sizeoftownofresidence	BodyMassIndex	Currentlysmoking	Consumptionofalcoholicbeveragesinthepast12months	Physicalactivityinmainactivity	Physicalactivityduringleisuretime	Perceivedpersonalsocialsupport	GHQScore	Frequencyofbreadorgrainsconsumption	Frequencyofleafygreenssaladsandvegetablesconsumption	Frequencyoffreshfruitexcludingjuicesconsumption	Frequencyofdairyproductsmilkcheeseyoghurtconsumption	Frequencyofmeatchickenbeefporklambconsumption	Frequencyoflegumesconsumption	Frequencyofcoldmeatsandcutsconsumption	Frequencyofsweetsbiscuitspastriesjamscerealswithsugarconsumption	Frequencyofsoftdrinkswithsugarconsumption	Overall quality of diet score	QualityofDiet	Laboralsectors	Typeofcontract	Typeofworkingday	Workstress	Jobsatisfaction
1	2006	0	1	1	1	1	1	2	1	1	1	0	1	0	2	1	2	2	0	0	2	0	2	62	1	2	4	1	1	1
2	2006	0	0	0	2	1	1	0	1	1	0	0	1	1	2	1	0	2	1	1	2	0	1	59	1	2	2	0	2	2
3	2006	0	1	1	1	1	1	3	1	0	0	0	1	0	0	1	0	0	2	1	2	0	2	35	0	3	2	1	0	0
4	2006	0	2	1	1	1	1	1	1	1	0	0	1	0	2	1	2	2	1	0	0	2	0	79.5	1	2	1	1	1	2
5	2006	0	1	1	1	1	1	3	0	1	0	1	1	0	2	1	0	2	1	0	2	0	0	70	1	2	4	0	1	1
6	2006	0	2	1	0	1	1	3	0	0	1	0	1	1	2	2	0	2	1	0	2	2	0	69.5	1	3	1	0	1	1
7	2006	0	0	0	1	1	1	1	1	1	1	1	1	0	2	1	0	2	1	0	2	2	2	39	0	3	4	1	1	1
8	2006	0	2	1	3	0	1	1	0	1	1	0	1	0	2	2	1	2	2	0	1	2	2	53.5	1	2	4	1	0	2
9	2006	0	2	0	3	1	1	2	0	1	0	1	1	0	2	2	2	2	0	0	0	0	0	84	2	3	3	0	2	1
10	2006	0	1	0	1	1	1	2	1	1	0	1	0	0	2	1	2	2	0	0	2	2	0	62	1	2	4	1	0	2
11	2006	0	1	0	3	1	1	2	1	1	0	0	1	0	0	2	1	2	1	1	2	0	0	64	1	3	2	1	1	2
12	2006	0	0	0	2	1	1	1	1	1	0	0	1	0	2	0	0	2	1	0	0	0	0	70	1	2	4	1	2	1
13	2006	0	1	0	2	1	1	1	1	1	0	1	1	0	2	2	2	2	1	0	0	2	0	76.5	1	3	4	0	0	2
14	2006	0	1	1	2	1	1	2	0	1	0	0	1	0	2	2	2	2	1	0	2	0	0	76.5	1	3	3	0	1	1
15	2006	0	1	0	1	1	1	1	0	1	0	1	1	0	2	0	2	2	2	0	1	0	0	63.5	1	3	4	0	1	0
16	2006	0	1	0	1	1	1	1	0	1	0	0	1	0	2	2	2	0	0	0	0	0	1	74.5	1	3	1	1	1	2
17	2006	0	1	1	1	1	1	1	1	1	1	1	1	0	2	2	0	2	1	0	2	0	2	62	1	2	4	1	1	2
18	2006	0	1	1	2	1	1	1	0	1	1	0	1	0	2	0	1	2	1	0	1	0	2	62.5	1	2	4	1	1	2
19	2006	0	2	1	1	1	1	1	1	1	0	0	1	0	2	0	0	2	0	0	0	0	0	76	1	3	2	1	1	1
20	2006	0	1	0	2	1	1	2	1	1	0	0	1	0	2	1	2	2	1	1	0	0	0	73.5	1	3	1	1	2	2
21	2006	0	1	1	3	1	1	1	0	1	0	1	1	0	2	2	2	0	1	0	0	0	2	69.5	1	3	1	1	1	1
22	2006	0	2	1	1	1	1	1	1	1	0	1	1	0	2	2	2	2	2	0	0	0	0	78	1	3	4	0	0	1
23	2006	0	1	1	2	1	1	1	0	0	0	0	1	0	2	1	0	2	1	0	0	2	0	67.5	1	3	4	1	1	2
24	2006	0	1	1	2	1	1	2	0	0	1	0	1	0	2	0	0	0	2	0	1	1	2	38	0	3	3	0	0	1
25	2006	0	1	1	1	1	0	1	1	1	1	0	1	0	2	0	2	0	1	0	2	0	0	67.5	1	2	4	0	2	0
26	2006	0	2	1	1	0	0	2	1	1	1	1	1	0	0	0	0	2	2	0	0	2	2	48	0	2	2	1	1	2
27	2006	0	1	1	3	1	2	3	0	1	0	1	1	0	2	1	2	2	1	0	0	2	0	72	1	3	4	0	1	1
28	2006	0	1	0	2	1	2	2	1	1	0	1	1	0	2	2	2	2	1	0	0	0	0	91.5	2	3	1	1	2	1
29	2006	0	0	0	2	1	2	1	0	1	0	1	1	0	2	1	2	2	1	0	0	0	1	74.5	1	3	4	1	1	1
30	2006	0	1	0	1	0	2	2	0	0	1	1	1	0	2	0	2	2	2	0	0	2	2	43.5	0	2	4	1	1	1
31	2006	0	0	0	3	1	2	1	0	1	0	1	1	0	2	2	2	2	1	0	0	1	0	86.5	2	3	2	0	2	1
32	2006	0	1	0	3	0	2	1	1	1	0	1	1	0	2	2	0	2	1	0	1	1	0	69.5	1	3	4	1	2	1
33	2006	0	2	1	3	0	2	2	0	1	1	1	1	0	2	2	0	2	2	0	0	0	2	74.5	1	3	4	1	1	1
34	2006	0	2	1	3	0	2	1	1	1	0	1	1	1	2	2	2	2	2	0	0	1	0	76.5	1	3	4	0	1	1
35	2006	0	1	1	3	1	2	3	1	1	0	0	1	0	1	0	0	2	2	0	0	0	1	48	0	2	4	0	2	1
36	2006	0	1	0	2	1	2	1	0	1	0	1	1	0	2	2	2	2	0	0	2	0	0	78	1	3	1	1	1	1
37	2006	0	2	0	3	0	2	2	1	0	0	1	1	0	2	1	2	2	2	0	0	1	2	64.5	1	3	4	1	1	0
38	2006	0	2	1	3	1	2	2	1	1	0	1	1	0	2	0	2	2	1	0	0	0	0	79.5	1	3	3	0	1	1
39	2006	0	2	1	2	1	2	3	1	1	0	0	1	1	2	2	2	2	0	0	0	0	0	91.5	2	3	1	0	1	1
40	2006	0	1	1	1	1	2	1	0	1	1	1	1	1	2	2	2	2	1	0	1	2	0	68	1	2	2	1	1	2
41	2006	0	1	2	1	1	2	3	0	1	0	1	1	0	2	2	2	2	1	1	1	2	0	73	1	3	1	0	2	1
42	2006	0	1	1	2	0	2	1	0	0	0	0	1	0	2	0	2	1	1	0	2	2	2	39	0	2	4	0	1	1
43	2006	0	2	1	1	1	2	2	0	0	0	1	1	0	1	0	2	2	2	0	0	0	0	80	1	3	4	0	1	1
44	2006	0	1	0	1	1	2	3	0	1	1	1	1	0	2	0	2	2	1	0	2	0	2	63.5	1	3	4	1	2	1
45	2006	0	1	0	1	1	2	2	1	0	0	1	1	0	0	0	2	0	2	0	2	0	2	19.5	0	3	1	1	2	2
46	2006	0	1	1	2	1	2	1	0	1	0	1	1	0	2	2	2	2	1	0	1	0	0	89	2	3	3	0	1	1
47	2006	0	0	0	1	1	1	1	0	0	0	1	1	1	2	0	0	2	2	0	2	0	1	39	0	3	2	1	2	1
48	2006	0	1	1	1	1	1	2	1	1	0	1	1	0	2	2	2	0	1	1	0	0	0	78.5	1	1	2	1	1	2
49	2006	0	2	1	1	1	1	1	1	1	0	0	1	0	2	2	2	2	0	0	2	2	0	80	1	3	4	0	1	1
50	2006	0	2	2	1	1	1	2	0	1	0	0	1	1	2	1	2	2	1	1	1	0	0	81	2	2	4	0	1	0
51	2006	0	1	1	1	1	1	3	1	1	1	0	0	0	2	1	2	2	1	1	0	2	0	71	1	2	2	0	1	1
52	2006	0	0	0	1	1	1	1	1	1	0	1	1	0	0	0	2	0	1	0	2	2	2	40.5	0	3	4	1	2	2
53	2006	0	0	0	2	1	1	1	0	0	0	1	1	0	2	0	2	2	1	0	1	2	2	62	1	2	2	1	0	1
54	2006	0	2	3	2	1	1	3	1	1	1	1	1	0	2	2	2	2	2	2	0	0	2	63	1	2	4	0	0	1
55	2006	0	1	1	1	1	0	3	0	1	1	0	1	0	0	1	2	2	1	0	0	1	0	67.5	1	2	1	1	1	1
56	2006	0	1	0	2	0	0	1	1	1	0	0	1	0	2	0	0	2	2	2	1	0	0	46.5	0	3	4	1	1	1
57	2006	0	1	1	1	1	0	3	0	1	0	1	1	1	2	0	0	2	1	0	0	1	0	62.5	1	3	1	1	0	2
58	2006	0	0	0	3	1	1	1	0	0	0	1	1	0	2	1	2	2	1	0	0	0	0	92	2	3	3	0	1	2
59	2006	0	1	0	2	1	1	1	1	1	0	1	1	0	2	0	2	2	1	0	0	0	0	79.5	1	2	1	1	1	2
60	2006	0	0	0	2	0	1	2	0	1	1	1	1	0	2	2	0	2	2	0	1	2	2	57	1	2	2	1	0	1
61	2006	0	2	1	2	0	1	3	0	1	1	1	1	1	2	0	1	2	2	0	2	2	1	52.5	1	1	2	1	0	1
62	2006	0	2	3	3	1	1	2	1	1	0	1	1	0	2	2	2	2	0	1	0	0	0	94	2	3	1	1	1	1
63	2006	0	2	1	1	1	1	2	1	1	0	0	1	1	1	0	0	0	1	0	2	0	1	46	0	3	4	0	1	0
64	2006	0	1	1	2	1	1	2	0	1	0	1	1	0	2	0	2	2	2	0	0	1	0	63.5	1	3	4	1	1	2
65	2006	0	2	1	2	1	1	3	1	1	0	1	1	0	2	0	2	2	1	0	1	2	0	72	1	3	3	0	2	1
66	2006	0	2	1	2	0	1	1	0	1	0	1	1	0	1	2	2	2	1	0	0	0	0	81	2	2	1	1	1	1
67	2006	0	2	3	3	1	1	2	1	0	0	1	1	0	2	2	2	2	0	0	1	0	0	92.5	2	3	4	1	0	1
68	2006	0	1	0	3	1	1	2	0	0	1	1	1	0	2	2	2	2	1	0	2	0	2	71.5	1	3	4	0	2	2
69	2006	0	2	1	1	1	1	3	1	1	1	1	1	0	2	2	2	2	1	0	0	0	0	81.5	2	2	4	0	1	2
70	2006	0	2	1	1	1	1	1	0	1	0	1	1	0	2	2	2	2	2	0	0	0	0	79	1	3	1	1	1	1
71	2006	0	1	1	1	1	0	3	1	1	1	0	1	0	2	2	2	2	1	0	2	0	0	81.5	2	3	4	1	1	1
72	2006	0	1	1	2	1	0	1	0	1	1	0	1	0	2	1	0	0	1	0	1	1	1	45.5	0	3	1	1	2	2
73	2006	0	1	0	1	1	0	2	0	1	1	1	1	0	2	2	1	0	2	0	0	0	0	66.5	1	3	4	0	2	1
74	2006	0	1	1	1	0	1	1	0	1	0	1	1	0	2	2	2	2	2	0	2	0	2	66.5	1	2	2	1	0	1
75	2006	0	2	0	2	1	1	1	0	1	0	1	1	0	2	2	2	0	2	0	0	0	1	63.5	1	2	1	1	1	1
76	2006	0	1	0	3	1	1	1	0	1	0	1	1	0	2	1	1	1	1	0	0	0	0	75.5	1	3	3	0	2	0
77	2006	0	2	1	1	1	2	1	1	1	0	1	0	0	2	2	2	2	1	0	1	0	2	74	1	2	2	1	1	1
78	2006	0	2	1	1	1	2	1	0	1	0	1	1	1	2	0	2	2	1	0	0	2	0	74.5	1	3	3	0	1	1
79	2006	0	1	0	2	1	2	1	1	1	0	1	1	0	2	1	2	2	1	0	2	1	2	58.5	1	3	4	0	1	1
80	2006	0	1	1	1	1	2	2	0	1	0	0	1	0	2	0	2	2	0	0	0	2	2	73	1	3	4	1	1	2
81	2006	0	0	0	2	1	2	2	1	0	0	1	1	0	0	1	1	2	1	0	1	0	0	65.5	1	3	4	1	0	2
82	2006	0	1	1	2	1	2	3	0	1	0	1	1	0	2	1	2	2	2	1	1	0	1	66	1	3	4	1	2	2
83	2006	0	1	1	1	1	2	3	0	1	0	0	1	0	1	1	0	1	0	0	1	1	2	52	1	3	4	1	0	1
84	2006	0	0	0	2	0	2	1	0	0	0	1	1	0	2	2	2	2	0	0	0	1	0	71.5	1	2	2	1	1	1
85	2006	0	2	1	1	1	2	1	0	1	0	0	1	0	2	2	2	2	1	0	2	1	0	68	1	3	1	0	1	2
86	2006	0	1	0	2	1	2	2	0	1	0	1	1	0	2	0	2	2	1	0	1	1	1	67	1	3	3	1	1	2
87	2006	0	1	1	1	1	2	3	0	1	0	0	1	0	2	0	2	2	1	0	0	2	0	63.5	1	2	2	1	2	2
88	2006	0	2	1	1	1	2	2	0	1	0	1	1	0	2	2	2	2	1	0	0	0	0	89	2	3	3	0	2	1
89	2006	0	1	1	3	1	2	2	0	0	0	1	1	0	2	1	2	2	0	0	2	2	0	64.5	1	3	4	1	2	1
90	2006	0	1	0	2	1	2	1	0	1	0	1	1	1	2	2	0	2	1	0	0	2	1	67	1	2	1	1	2	2
91	2006	0	1	0	3	1	2	2	0	1	0	1	0	1	2	2	2	1	1	0	0	1	2	69.5	1	3	3	0	1	1
92	2006	0	1	1	1	1	2	2	1	1	0	1	1	0	2	1	0	2	1	0	1	2	0	65	1	2	2	1	0	1
93	2006	0	1	1	3	1	2	1	0	1	0	1	1	0	2	2	2	0	1	0	1	2	0	67	1	3	2	0	2	2
94	2006	0	2	1	2	1	2	2	0	0	0	0	1	0	2	2	2	2	1	0	0	2	0	81.5	2	3	0	1	1	1
95	2006	0	1	1	2	1	2	3	0	1	1	0	1	0	2	2	2	2	1	0	2	2	1	69	1	2	1	1	1	1
96	2006	0	1	0	2	1	1	2	0	0	1	1	1	0	2	1	1	2	1	1	1	0	0	74	1	2	4	0	1	1
97	2006	0	1	0	2	1	1	1	0	1	0	1	1	0	2	2	2	0	2	0	0	0	0	79.5	1	2	4	1	1	2
98	2006	0	2	3	3	1	0	2	1	1	0	1	1	0	0	0	1	2	0	0	0	0	0	81.5	2	3	2	1	0	1
99	2006	0	1	0	2	1	0	1	0	1	1	0	1	0	2	0	0	2	2	0	1	1	0	57.5	1	2	1	1	0	1
100	2006	0	2	1	3	1	0	2	0	1	0	1	1	0	2	1	2	2	1	1	0	0	0	76	1	1	3	1	1	1
101	2006	0	1	1	2	1	0	3	1	0	0	1	1	0	2	2	2	2	0	2	0	1	0	79	1	2	1	1	2	1
102	2006	0	2	1	1	1	1	2	0	1	0	1	1	0	2	1	2	2	0	1	2	0	0	79.5	1	2	4	1	1	1
103	2006	0	2	1	1	1	1	2	0	1	0	1	1	0	2	0	1	0	2	0	0	2	0	50.5	0	3	1	1	2	1
104	2006	0	1	1	2	1	0	2	0	0	0	1	1	0	2	0	2	2	2	0	2	2	0	59.5	1	3	1	1	1	1
105	2006	0	1	1	3	1	0	2	1	1	0	0	1	0	2	1	0	1	1	0	0	0	0	68	1	3	1	1	2	1
106	2006	0	1	0	2	1	0	1	1	1	1	1	1	0	2	0	0	2	2	0	2	0	2	52.5	1	2	1	1	1	1
107	2006	0	2	1	1	1	0	1	1	0	0	0	1	0	2	0	2	2	2	1	0	2	0	66	1	2	4	0	0	2
108	2006	0	0	0	2	0	1	1	0	1	0	1	1	0	2	0	2	2	2	0	2	0	2	56	1	2	0	1	0	2
109	2006	0	1	1	3	0	1	2	0	1	0	1	0	0	2	2	2	0	1	0	0	1	2	61	1	3	1	1	1	1
110	2006	0	0	0	2	0	1	2	1	0	0	1	1	1	2	0	1	2	1	0	0	0	2	67.5	1	2	0	1	2	2
111	2006	0	1	1	3	1	1	2	1	1	0	1	1	0	2	2	2	2	1	1	0	2	0	78	1	3	3	0	1	1
112	2006	0	1	3	2	1	1	2	0	0	1	1	1	0	2	0	0	2	1	0	0	0	0	75	1	3	3	1	2	0
113	2006	0	1	0	3	1	1	1	1	1	0	0	1	1	2	0	0	2	2	0	1	2	0	60	1	3	4	1	1	2
114	2006	0	1	1	2	1	0	1	1	1	1	0	1	0	2	1	0	2	2	0	2	0	2	49	0	2	4	0	0	1
115	2006	0	1	0	2	1	0	2	0	1	1	0	1	0	0	0	0	2	1	0	0	0	0	63	1	3	3	0	0	2
116	2006	0	1	0	2	1	1	2	1	1	0	0	1	1	1	1	0	2	0	0	1	0	0	76.5	1	3	4	0	2	2
117	2006	0	1	0	2	1	1	3	0	1	0	0	0	1	2	2	0	0	2	2	2	0	1	44	0	3	4	1	1	1
118	2006	0	2	3	1	1	1	1	0	1	1	1	1	0	2	1	2	2	1	1	0	0	0	83.5	2	3	3	0	2	2
119	2006	0	2	1	2	1	1	3	1	1	0	0	1	0	2	2	2	2	0	0	1	2	0	74	1	2	1	1	2	2
120	2006	0	1	3	2	1	1	3	1	1	0	0	1	1	2	0	1	2	1	0	0	0	0	75	1	2	4	1	1	2
121	2006	0	2	1	1	1	1	0	1	1	0	0	1	0	2	1	2	2	1	0	2	0	0	77	1	2	2	1	1	1
122	2006	0	2	1	2	1	1	1	1	0	0	1	1	1	2	0	2	2	1	0	0	2	2	58.5	1	3	0	1	1	2
123	2006	0	1	1	2	0	1	2	1	1	0	1	1	0	2	2	0	2	0	0	0	0	2	73	1	2	0	1	1	1
124	2006	0	1	1	0	0	1	1	1	1	0	0	1	0	2	1	0	2	2	0	2	2	2	45	0	3	1	1	0	1
125	2006	0	1	1	1	0	1	2	0	0	1	1	1	0	2	2	2	2	1	0	0	2	2	76.5	1	2	4	1	1	2
126	2006	0	0	0	1	1	1	3	1	1	0	0	1	0	0	0	1	2	1	0	0	0	2	57	1	3	4	1	1	2
127	2006	0	2	1	1	0	1	1	0	1	1	1	1	0	1	0	2	2	2	0	2	0	2	52.5	1	2	2	1	1	1
128	2006	0	1	0	1	1	1	1	1	1	1	1	1	0	2	1	0	2	1	0	2	2	2	55	1	2	4	1	1	1
129	2006	0	1	0	2	1	1	1	0	1	1	1	0	1	2	1	2	2	1	0	1	2	2	64.5	1	3	4	1	1	1
130	2006	0	1	0	2	1	1	1	0	1	0	1	1	0	2	0	0	2	0	2	0	0	0	67.5	1	2	4	1	0	2
131	2006	0	0	0	2	1	1	1	0	1	1	1	1	0	2	2	0	2	2	0	0	0	0	74.5	1	2	4	1	1	1
132	2006	0	1	0	2	1	1	2	1	1	1	0	1	0	2	0	2	2	1	0	1	2	2	62	1	2	4	0	1	1
133	2006	0	1	0	1	0	1	1	0	1	0	0	1	0	2	1	1	1	2	0	2	0	2	53	1	2	4	0	0	1
134	2006	0	2	1	1	0	1	1	0	0	0	1	1	0	2	0	2	0	1	0	0	0	0	82.5	2	3	1	1	2	2
135	2006	0	1	1	3	1	1	3	0	1	0	1	1	0	0	0	0	1	1	0	1	1	1	38.5	0	3	4	0	1	2
136	2006	0	1	0	1	1	1	1	1	1	0	0	0	0	2	0	0	2	0	0	2	0	0	50	0	3	2	1	2	1
137	2006	0	1	1	1	1	1	1	0	1	1	0	1	0	2	1	2	0	1	0	0	0	0	80	1	2	4	1	1	1
138	2006	0	2	1	1	1	1	3	1	1	0	0	1	1	2	0	0	1	0	0	0	0	0	55.5	1	2	4	1	2	0
139	2006	0	0	0	2	1	1	1	0	1	0	1	0	0	2	0	2	2	0	0	2	0	0	67	1	2	2	0	1	1
140	2006	0	1	1	2	1	1	1	0	1	0	1	1	0	2	0	0	2	1	0	2	2	0	57.5	1	3	4	1	2	2
141	2006	0	1	3	3	1	1	2	0	1	0	1	1	0	2	1	0	2	1	0	1	0	0	70	1	3	3	0	1	1
142	2006	0	2	1	2	1	1	3	0	1	0	1	1	0	2	2	1	2	0	0	0	0	0	90.5	2	3	3	0	0	1
143	2006	0	1	1	3	1	0	2	0	1	0	0	1	0	2	2	2	1	1	0	1	1	0	72	1	1	4	1	1	2
144	2006	0	1	3	1	1	0	1	0	0	1	0	1	0	2	1	0	2	1	0	2	0	2	60	1	2	1	1	1	2
145	2006	0	2	1	1	1	0	3	0	1	1	0	1	1	0	0	0	2	1	0	0	0	0	70.5	1	1	4	0	1	1
146	2006	0	1	0	1	1	0	2	1	1	0	0	1	0	2	2	2	2	1	1	1	0	2	70.5	1	3	1	1	2	1
147	2006	0	1	1	2	1	0	1	0	1	0	1	1	0	2	0	1	2	1	0	1	1	1	54	1	2	4	1	1	2
148	2006	0	1	1	1	0	1	2	0	0	1	0	1	0	2	2	2	2	1	0	0	2	0	81.5	2	1	4	1	1	0
149	2006	0	2	1	2	1	1	2	0	1	0	0	1	0	2	2	1	2	1	0	1	2	1	61	1	3	1	1	2	1
150	2006	0	1	1	2	1	1	1	1	1	0	1	1	0	1	2	1	2	1	0	1	0	0	75	1	3	1	1	0	2
151	2006	0	1	0	3	0	1	1	1	1	0	0	1	0	2	0	0	2	0	0	1	2	1	58.5	1	2	2	1	1	1
152	2006	0	1	3	2	0	2	2	1	1	1	1	1	0	2	2	2	0	2	2	1	1	0	56	1	2	4	1	1	1
153	2006	0	1	0	2	1	2	3	1	1	1	1	1	0	2	0	0	2	1	0	1	1	1	54	1	3	4	1	0	1
154	2006	0	1	0	2	1	2	2	1	0	0	0	1	0	1	1	2	2	1	0	1	0	1	61.5	1	3	4	1	1	1
155	2006	0	1	1	3	1	2	1	0	1	0	1	1	0	2	2	2	2	1	2	0	1	0	70.5	1	3	4	1	0	2
156	2006	0	1	1	3	1	2	2	0	1	0	1	1	0	2	0	2	2	1	0	1	0	1	67	1	3	4	1	2	1
157	2006	0	1	1	3	1	2	2	0	0	0	1	1	0	2	0	0	2	1	0	1	1	1	57.5	1	2	4	1	2	1
158	2006	0	2	1	3	1	2	1	0	1	0	1	1	0	2	2	2	2	1	0	0	0	0	94	2	3	3	1	1	2
159	2006	0	1	1	2	1	2	1	1	1	0	1	1	0	2	1	2	2	2	0	2	0	0	77	1	3	4	1	2	2
160	2006	0	1	1	2	1	2	2	0	0	0	1	1	1	2	2	0	2	0	0	0	2	0	67	1	2	4	1	1	2
161	2006	0	2	1	2	1	2	3	0	0	0	1	1	0	2	2	2	2	1	1	1	2	1	68	1	3	4	1	1	1
162	2006	0	2	1	3	1	2	2	0	0	0	0	1	0	2	1	0	0	1	0	1	0	0	70.5	1	2	1	1	2	2
163	2006	0	1	0	3	1	2	3	1	1	1	0	1	0	2	2	1	2	2	0	2	2	0	67	1	2	4	1	1	1
164	2006	0	1	0	3	1	2	2	0	1	0	0	1	0	2	0	2	1	2	1	1	0	0	56.5	1	3	4	1	2	1
165	2006	0	1	1	2	1	1	1	0	1	0	1	1	0	0	0	2	2	1	0	0	0	2	65	1	3	4	0	2	1
166	2006	0	1	1	3	0	1	2	0	1	1	0	1	0	2	2	1	2	1	0	0	0	0	73.5	1	2	1	1	1	1
167	2006	0	2	0	1	1	1	2	0	1	1	1	1	0	2	2	2	2	0	1	1	0	0	84	2	3	2	0	1	2
168	2006	0	2	1	1	1	1	2	1	1	1	0	1	0	2	0	2	2	1	0	0	0	0	82	2	1	2	1	1	1
169	2006	0	2	0	2	1	0	2	0	1	1	0	1	0	2	2	2	2	2	2	0	0	0	73	1	3	2	1	0	2
170	2006	0	1	1	2	0	0	2	0	0	1	1	1	1	0	1	2	2	2	1	0	0	0	66.5	1	2	2	1	1	1
171	2006	0	1	1	3	1	0	2	1	1	0	0	0	1	0	0	0	2	1	0	0	0	0	64.5	1	3	4	1	1	1
172	2006	0	2	1	2	1	0	2	1	1	0	0	1	1	2	2	2	2	0	0	0	0	0	95	2	3	1	0	1	1
173	2006	0	1	0	1	1	1	1	1	1	1	0	1	0	2	0	2	2	1	0	2	2	0	64.5	1	2	4	1	2	2
174	2006	0	2	1	1	1	1	3	0	1	0	0	1	0	2	2	2	1	2	0	1	0	0	74.5	1	2	0	1	1	2
175	2006	0	1	1	2	1	1	2	0	1	1	0	1	0	2	1	0	2	1	0	2	0	0	72.5	1	2	2	1	1	1
176	2006	0	0	0	2	1	1	1	0	0	0	1	1	0	2	1	2	2	1	0	2	0	2	69.5	1	2	2	1	1	1
177	2006	0	1	0	2	0	1	1	1	1	0	0	1	0	2	1	2	2	2	0	2	1	2	53.5	1	3	4	1	0	1
178	2006	0	1	1	2	1	1	3	0	1	1	0	1	0	2	2	2	2	1	1	1	0	0	80.5	2	3	1	1	1	1
179	2006	0	1	1	2	1	1	2	1	1	0	1	1	0	1	2	2	2	1	0	0	1	1	72	1	3	1	1	1	2
180	2006	0	1	0	1	1	1	2	1	0	1	0	1	0	2	2	2	2	1	0	2	0	0	86.5	2	2	2	0	1	1
181	2006	0	1	0	2	1	1	1	1	1	1	1	1	1	2	1	0	2	2	0	2	0	2	46.5	0	3	2	1	0	0
182	2006	0	2	1	0	0	1	2	0	0	1	1	1	0	2	0	2	2	1	0	0	0	2	74.5	1	1	4	1	0	2
183	2006	0	1	0	2	1	1	2	0	0	0	1	1	0	2	0	0	2	0	0	0	2	2	57.5	1	3	3	0	0	2
184	2006	0	1	1	2	1	1	2	0	1	1	1	1	0	2	2	2	2	1	0	2	2	0	60.5	1	3	1	1	2	1
185	2006	0	1	0	2	1	0	2	0	1	1	1	1	0	2	0	0	2	2	0	1	2	0	57.5	1	2	4	1	1	1
186	2006	0	0	0	2	1	0	3	1	1	1	1	1	1	1	2	0	2	1	0	0	2	0	65	1	2	2	0	1	1
187	2006	0	1	1	2	1	0	1	1	1	1	1	1	0	2	2	2	0	0	2	1	0	2	62	1	2	4	1	2	1
188	2006	0	1	1	2	1	0	1	0	1	0	1	1	0	2	1	0	2	0	0	1	0	2	66	1	2	4	1	2	1
189	2006	0	2	1	2	1	0	1	0	1	1	1	1	0	2	2	2	2	1	0	2	1	0	79	1	2	4	0	1	1
190	2006	0	2	1	2	1	0	2	1	1	0	1	1	0	2	2	2	2	1	0	0	0	0	91.5	2	2	4	1	1	1
191	2006	0	2	1	1	1	0	1	0	1	0	1	1	0	2	0	2	1	1	0	2	0	0	65	1	3	4	1	0	2
192	2006	0	2	1	1	1	1	1	1	1	0	0	1	0	2	0	0	1	0	0	2	0	0	53	1	2	4	1	1	2
193	2006	0	1	1	3	0	0	2	0	1	0	1	1	1	2	1	1	2	2	0	0	0	1	67.5	1	3	3	1	1	2
194	2006	0	1	0	1	1	1	2	1	0	1	1	1	0	2	1	2	2	1	0	0	2	0	77	1	2	4	1	1	2
195	2006	0	2	1	1	1	1	2	1	1	0	1	1	0	2	0	2	2	1	0	0	2	0	79.5	1	3	4	0	1	1
196	2006	0	1	1	2	1	1	2	1	1	1	1	1	0	0	1	0	2	1	1	0	0	2	52	1	3	1	1	1	2
197	2006	0	0	0	3	0	1	1	1	0	0	0	1	1	2	2	1	2	2	0	2	0	2	64.5	1	3	1	1	1	2
198	2006	0	1	1	2	1	1	2	0	1	1	1	1	0	2	0	1	2	2	0	2	0	0	65	1	3	4	0	1	1
199	2006	0	2	0	1	1	1	2	0	1	1	1	1	0	1	1	2	1	2	1	1	0	0	59.5	1	2	4	1	2	2
200	2006	0	1	1	1	0	1	2	0	1	0	1	1	0	2	1	2	2	2	1	0	2	0	63.5	1	3	4	0	0	1
201	2006	0	1	1	1	0	1	2	0	1	0	1	1	1	2	1	0	2	2	1	0	1	2	54	1	2	1	1	0	2
202	2006	0	1	0	3	1	1	1	0	1	1	1	1	1	2	2	2	2	2	0	0	0	1	74	1	2	4	1	2	1
203	2006	0	1	0	2	1	1	2	0	1	0	1	1	0	0	1	2	2	2	1	0	0	0	71.5	1	2	4	1	1	2
204	2006	0	2	0	1	1	0	2	1	1	1	0	0	0	2	2	2	2	2	0	0	0	2	70.5	1	2	2	1	0	2
205	2006	0	1	1	2	1	0	3	0	1	1	1	1	0	2	2	2	2	1	1	0	0	0	78	1	2	4	0	1	2
206	2006	0	1	1	3	1	0	1	0	1	0	1	1	1	2	2	2	2	1	0	1	0	0	84	2	3	3	1	2	1
207	2006	0	2	1	1	1	0	2	0	1	0	0	1	0	2	2	2	2	2	0	2	0	0	81.5	2	1	0	1	0	2
208	2006	0	2	1	2	1	0	2	1	1	0	1	1	0	2	2	2	2	1	0	2	0	0	80.5	2	3	1	1	1	2
209	2006	0	1	0	2	1	0	1	0	1	0	1	1	0	2	2	2	2	0	0	0	0	0	97.5	2	2	4	1	2	1
210	2006	0	0	0	2	1	1	2	0	1	1	1	1	0	2	0	0	2	1	0	1	2	2	36.5	0	2	2	1	1	0
211	2006	0	1	1	3	1	1	2	1	1	0	0	1	0	2	0	0	2	1	0	0	2	0	65	1	3	3	1	1	2
212	2006	0	1	1	2	1	1	2	0	1	1	1	1	0	2	2	2	2	2	1	0	0	0	75.5	1	3	3	0	1	2
213	2006	0	1	0	2	1	1	1	0	0	0	1	1	0	2	2	2	0	2	2	1	0	0	66	1	3	2	1	0	1
214	2006	0	1	0	3	1	1	2	0	1	0	0	1	0	2	0	1	0	0	0	0	2	0	54.5	1	2	4	1	0	0
215	2006	0	1	0	2	1	1	2	1	1	0	0	1	0	2	0	0	2	1	0	1	0	0	62.5	1	3	4	1	1	1
216	2006	0	1	1	2	0	0	2	0	0	0	0	0	0	2	0	2	2	2	0	0	2	0	69.5	1	3	4	1	1	1
217	2006	0	2	1	1	1	0	2	0	1	0	1	1	0	2	0	2	0	0	0	2	0	0	71	1	2	4	0	0	1
218	2006	0	2	0	3	1	0	1	1	0	0	1	1	0	2	0	2	2	1	1	0	0	0	78.5	1	3	1	1	0	2
219	2006	0	1	1	2	1	1	2	1	1	0	1	1	0	2	2	0	2	1	0	2	0	0	66	1	2	4	1	1	2
220	2006	0	1	0	2	1	1	1	1	1	1	1	1	1	2	1	1	2	1	0	0	2	1	65	1	3	1	1	1	2
221	2006	0	1	0	2	1	1	1	0	1	0	1	1	0	2	2	2	2	0	1	0	0	0	91.5	2	3	4	0	1	1
222	2006	0	0	0	2	1	1	2	1	1	0	1	1	0	2	0	0	2	0	0	0	0	0	62.5	1	3	4	0	1	2
223	2006	0	2	1	1	1	1	2	0	1	0	1	1	0	0	2	2	2	1	1	0	0	0	86	2	2	4	1	1	1
224	2006	0	1	1	3	1	1	2	0	1	0	1	1	1	2	2	2	2	2	0	2	2	0	66.5	1	3	4	0	1	1
225	2006	0	1	1	2	0	1	1	0	1	1	1	1	0	2	0	2	2	2	0	2	0	0	67	1	2	4	1	1	1
226	2006	0	2	3	1	0	1	2	0	1	0	1	1	1	2	2	0	2	2	2	0	0	0	76	1	2	2	0	1	1
227	2006	0	1	1	2	1	0	1	0	1	1	1	1	0	2	2	2	2	0	0	1	0	0	90	2	2	1	1	2	2
228	2006	0	2	0	0	1	0	2	1	1	0	0	1	0	2	0	2	1	0	1	2	0	0	70	1	1	2	1	1	2
229	2006	0	2	1	1	1	0	3	1	0	0	1	1	0	2	2	2	2	1	0	0	0	1	84	2	2	1	1	1	2
230	2006	0	2	1	1	1	0	3	0	1	0	0	1	0	2	0	1	2	1	0	0	0	1	67.5	1	2	2	1	2	2
231	2006	0	1	1	2	0	1	1	1	1	1	0	1	0	0	1	0	2	1	0	2	0	0	42	0	2	4	0	1	0
232	2006	0	1	0	2	1	1	1	1	1	0	0	1	0	2	0	2	2	0	0	2	2	0	73	1	2	2	1	0	1
233	2006	0	1	0	2	0	1	1	0	1	0	0	1	0	2	1	2	1	1	0	1	1	2	62.5	1	2	2	1	1	1
234	2006	0	1	0	2	1	1	1	1	0	0	1	1	0	2	0	0	2	1	0	1	2	1	57.5	1	3	2	1	1	2
235	2006	0	1	1	3	0	1	2	1	1	0	1	1	0	2	2	2	2	1	2	2	2	2	58	1	3	4	1	1	1
236	2006	0	2	1	1	1	1	1	1	1	0	0	1	0	2	1	1	2	2	0	2	0	2	57.5	1	3	4	1	2	1
237	2006	0	2	1	2	1	1	2	0	1	1	1	1	0	2	2	2	2	0	1	1	0	0	84	2	3	4	1	1	1
238	2006	0	1	1	1	1	1	1	0	1	1	1	1	0	2	2	0	2	1	1	2	2	0	61	1	2	4	1	1	0
239	2006	0	2	1	0	1	1	2	1	1	1	1	1	0	2	0	2	2	0	0	2	2	0	73	1	2	4	1	1	1
240	2006	0	2	0	1	1	1	1	1	1	1	0	1	0	2	2	2	2	0	0	2	2	1	72.5	1	1	1	1	1	0
241	2006	0	1	1	2	1	1	2	0	0	1	1	0	0	2	2	1	2	1	1	1	2	0	66	1	2	2	1	0	0
242	2006	0	1	0	3	1	1	3	1	1	0	1	1	0	2	2	2	2	1	0	2	0	1	76.5	1	3	4	1	1	2
243	2006	0	1	1	2	1	1	2	0	0	1	1	1	0	2	1	2	2	1	1	1	2	2	61	1	3	4	1	1	1
244	2006	0	1	0	3	1	1	1	1	1	0	1	1	1	2	2	2	2	1	0	0	2	0	75.5	1	3	1	1	2	2
245	2006	0	1	1	3	1	1	1	0	1	0	1	1	0	2	2	2	2	1	0	0	2	0	73	1	2	4	0	1	1
246	2006	0	1	1	2	0	1	2	0	0	1	0	1	0	2	2	1	2	1	2	0	1	2	66	1	3	2	1	0	1
247	2006	0	0	0	2	1	1	2	0	0	0	1	1	0	1	1	1	2	1	0	0	0	2	65.5	1	3	4	1	0	2
248	2006	0	0	0	2	1	1	1	1	1	0	0	1	0	1	0	0	2	0	0	0	2	1	45.5	0	3	4	0	1	1
249	2006	0	2	1	3	1	1	2	1	1	0	0	1	0	2	0	0	2	0	0	1	2	0	63.5	1	3	3	0	2	1
250	2006	0	1	1	2	1	0	2	1	1	0	0	1	0	2	0	2	2	1	0	0	2	0	64.5	1	3	2	1	0	1
251	2006	0	2	1	2	1	0	3	1	1	1	0	1	0	2	2	1	2	2	1	0	1	0	68.5	1	1	1	1	1	1
252	2006	0	1	0	2	1	0	2	0	1	0	0	1	0	2	2	0	2	1	0	2	0	1	67	1	2	4	0	2	2
253	2006	0	2	1	2	1	0	2	0	1	0	0	1	0	2	2	2	2	1	0	0	2	0	81.5	2	2	2	1	2	0
254	2006	0	0	0	2	0	1	1	1	1	1	0	0	1	2	2	0	2	2	0	2	2	2	46	0	3	2	1	2	1
255	2006	0	1	0	3	1	1	1	1	1	0	1	1	0	2	2	2	2	0	0	1	0	2	77.5	1	2	4	1	1	1
256	2006	0	1	0	1	1	1	2	1	1	0	1	1	0	2	0	0	2	2	0	2	2	0	50	0	2	4	1	1	2
257	2006	0	1	1	2	1	0	2	1	1	1	0	1	0	2	0	2	2	1	0	1	2	0	67	1	3	4	1	2	1
258	2006	0	1	0	1	1	0	1	1	1	1	0	1	0	2	2	2	2	2	0	0	0	0	81.5	2	1	2	1	0	0
259	2006	0	1	1	1	1	0	2	0	1	0	1	1	0	1	1	2	2	1	0	0	0	2	70	1	3	4	0	2	1
260	2006	0	0	0	1	1	0	2	0	1	0	1	1	0	2	1	2	2	1	0	1	2	1	67	1	2	4	0	2	1
261	2006	0	2	1	2	1	0	2	0	1	0	1	1	0	2	2	2	2	1	0	2	2	2	66.5	1	2	4	0	0	1
262	2006	0	1	0	1	1	1	2	0	1	1	0	0	0	2	2	0	0	2	1	2	2	2	34	0	2	2	1	2	2
263	2006	0	1	0	1	1	1	3	0	1	1	1	1	0	2	2	1	2	2	0	2	0	0	72	1	2	4	1	1	2
264	2006	0	2	1	2	1	0	3	1	1	0	1	1	0	2	2	2	2	1	0	0	2	0	84	2	2	4	0	1	1
265	2006	0	2	1	2	1	0	2	0	0	1	0	1	0	2	2	2	2	1	0	2	2	0	74	1	3	3	0	1	1
266	2006	0	2	3	2	1	0	1	1	0	0	0	0	0	2	1	2	2	1	0	0	2	2	67	1	3	1	1	2	1
267	2006	0	2	1	3	1	0	2	1	1	1	1	1	0	2	1	2	2	1	1	1	2	0	71	1	1	1	1	1	1
268	2006	0	2	1	2	1	0	1	1	1	0	1	1	0	2	2	2	0	2	0	0	1	0	72	1	2	4	1	1	1
269	2006	0	1	1	2	1	0	2	1	0	1	0	1	0	2	0	2	2	2	0	2	0	2	64.5	1	2	4	1	1	2
270	2006	0	0	0	2	1	0	1	1	1	1	0	1	0	2	1	2	2	1	1	2	0	0	71	1	2	4	1	1	2
271	2006	0	1	0	2	1	0	2	0	1	0	1	1	0	2	2	2	2	2	0	2	0	0	76.5	1	3	4	1	0	1
272	2006	0	2	1	0	1	0	2	0	1	1	1	1	0	2	2	2	2	0	0	2	0	0	90	2	3	2	1	1	1
273	2006	0	1	1	2	1	1	2	0	1	1	0	1	0	2	1	2	2	1	1	1	1	0	73.5	1	2	4	0	0	2
274	2006	0	2	1	0	1	1	2	1	1	1	1	1	0	2	2	1	2	1	0	0	2	0	72	1	2	1	1	1	2
275	2006	0	0	1	2	1	1	3	1	1	1	1	1	0	2	0	1	2	1	0	1	2	0	62.5	1	3	4	1	1	2
276	2006	0	1	1	3	1	1	1	0	1	0	1	1	0	2	2	2	2	0	0	2	2	0	80	1	3	3	0	1	1
277	2006	0	2	3	2	1	1	2	1	0	0	0	1	1	2	2	1	2	1	1	1	0	0	76	1	3	1	1	2	0
278	2006	0	1	1	2	1	1	1	1	1	1	0	1	0	2	2	2	2	1	0	2	0	0	84	2	3	4	1	2	2
279	2006	0	1	1	3	0	1	1	0	1	0	1	1	0	2	2	1	2	0	0	1	0	0	80.5	2	3	4	1	1	1
280	2006	0	1	0	3	1	1	2	1	1	0	0	1	0	2	2	2	2	0	0	0	2	0	82.5	2	3	1	1	1	1
281	2006	0	1	1	2	1	0	1	0	1	1	1	1	0	2	0	2	2	0	0	0	0	0	82	2	2	1	1	0	2
282	2006	0	1	1	1	1	0	3	0	1	1	1	1	0	2	2	2	1	1	0	2	0	0	82	2	2	4	1	0	2
283	2006	0	2	1	1	1	0	1	1	1	0	1	1	0	2	2	2	2	2	1	0	2	0	68	1	1	4	1	1	2
284	2006	0	2	3	2	1	0	3	0	1	0	0	1	0	0	0	2	2	0	0	0	0	0	70	1	3	4	1	0	2
285	2006	0	1	1	1	1	1	3	0	1	1	1	1	0	2	2	2	2	1	0	1	2	0	79	1	2	4	1	1	2
286	2006	0	1	1	2	1	1	1	1	1	1	1	1	0	2	1	2	2	1	0	0	2	0	74.5	1	2	4	0	2	2
287	2006	0	2	1	2	1	1	2	0	1	1	1	1	0	2	2	2	2	2	0	2	1	0	69	1	3	2	0	1	1
288	2006	0	2	1	1	1	1	2	0	0	1	1	1	0	2	1	2	2	1	0	0	0	0	82	2	2	1	1	0	2
289	2006	0	1	1	2	1	1	2	0	1	1	0	1	0	2	1	1	2	1	0	1	0	0	70	1	2	4	1	1	1
290	2006	0	2	1	1	1	1	3	0	1	1	1	1	0	2	1	2	2	1	0	0	0	0	79.5	1	2	4	1	1	1
291	2006	0	2	1	3	1	0	2	0	1	0	1	1	0	2	2	2	2	0	0	2	0	0	90	2	2	4	1	1	2
292	2006	0	1	1	2	1	1	2	0	1	0	1	0	0	2	1	2	2	1	0	0	2	1	69.5	1	2	4	0	1	1
293	2006	0	2	3	2	1	1	2	1	1	0	1	1	0	0	1	2	1	1	0	0	0	0	75.5	1	3	4	1	1	2
294	2006	0	1	0	2	1	1	1	1	1	0	1	1	0	2	0	0	2	2	0	2	0	2	52.5	1	2	4	0	1	1
295	2006	0	1	1	2	1	1	1	1	1	1	1	1	0	2	0	1	0	1	0	1	0	2	44.5	0	2	4	0	0	1
296	2006	0	1	1	2	1	1	3	0	1	1	0	1	1	2	2	2	0	2	1	2	1	0	61	1	3	1	1	2	2
297	2006	0	1	0	2	1	1	1	1	0	0	1	1	0	1	0	1	2	1	0	1	0	1	60.5	1	2	4	0	1	2
298	2006	0	1	1	3	1	0	2	1	1	0	1	1	0	2	2	2	2	1	1	0	2	0	73	1	3	4	1	1	1
299	2006	0	2	1	2	1	0	1	0	1	0	1	1	0	2	1	2	2	1	0	1	0	0	84.5	2	3	4	0	0	1
300	2006	0	1	0	3	1	0	2	0	1	0	1	1	0	2	2	0	2	1	0	0	0	0	84.5	2	2	4	1	1	2
301	2006	0	0	0	2	1	0	1	0	1	1	1	1	0	2	2	2	2	2	1	2	0	1	65.5	1	3	3	1	1	2
302	2006	0	2	1	3	1	1	3	0	1	0	1	1	0	2	2	2	2	1	0	0	2	0	81.5	2	3	4	1	1	1
303	2006	0	1	1	1	1	1	2	0	0	1	1	1	0	2	2	2	1	2	0	1	0	0	69.5	1	2	1	1	1	2
304	2006	0	2	1	0	1	1	3	0	1	0	1	1	0	2	2	2	2	1	0	2	0	0	86.5	2	2	1	1	1	1
305	2006	0	1	0	2	1	1	2	1	1	0	1	1	0	1	1	2	2	1	0	2	2	0	62.5	1	2	2	1	1	1
306	2006	0	1	0	3	1	1	2	1	0	0	1	1	0	0	1	1	2	1	0	0	2	0	63	1	3	4	1	0	2
307	2006	0	0	0	2	1	1	1	0	0	0	1	1	0	2	0	2	0	1	0	0	0	1	49	0	3	3	0	1	2
308	2006	0	1	1	2	1	1	1	0	1	0	0	1	0	2	2	2	2	1	1	0	0	0	83	2	3	4	1	2	2
309	2006	0	1	1	2	1	1	2	1	0	0	1	1	0	2	1	0	2	1	0	2	0	0	54	1	3	1	0	1	2
310	2006	0	1	1	2	1	1	2	0	0	1	1	1	0	1	1	1	2	1	1	0	0	0	74.5	1	3	4	1	0	1
311	2006	0	2	1	1	1	1	2	1	1	0	0	1	0	2	2	2	0	1	0	2	0	0	73.5	1	2	4	1	0	2
312	2006	0	1	1	1	0	1	3	0	0	1	0	1	1	2	2	1	2	2	1	0	0	2	68.5	1	2	2	0	2	0
313	2006	0	1	3	2	1	1	1	1	1	1	0	1	0	2	0	1	2	1	0	0	0	1	67.5	1	3	1	1	1	2
314	2006	0	2	1	2	1	1	3	0	1	0	1	1	0	2	0	2	1	1	0	0	0	0	80	1	2	4	0	2	0
315	2006	0	2	1	2	1	1	3	0	1	0	1	1	0	2	2	1	2	0	0	1	0	0	83	2	2	4	1	1	1
316	2006	0	1	0	1	0	1	1	1	1	0	1	1	0	2	0	2	2	2	1	0	2	0	68.5	1	1	0	1	1	2
317	2006	0	2	1	2	1	1	2	0	1	0	0	0	0	0	1	2	0	0	0	0	0	0	71.5	1	3	4	1	1	1
318	2006	0	2	1	1	1	1	2	0	1	0	1	1	0	2	1	1	2	0	0	1	0	0	78.5	1	3	1	1	1	1
319	2006	0	2	1	1	1	1	2	0	1	0	1	1	0	2	2	2	2	1	0	0	2	0	81.5	2	3	1	1	1	2
320	2006	0	1	1	2	1	1	1	0	1	1	0	1	0	2	2	2	2	2	0	2	2	0	71.5	1	1	1	1	1	1
321	2006	0	2	1	2	1	1	2	0	1	0	1	1	0	2	1	2	2	2	0	2	0	0	72	1	2	4	1	1	1
322	2006	0	1	1	3	0	2	1	0	1	0	1	1	0	2	2	2	2	1	1	0	2	0	78	1	3	1	1	0	2
323	2006	0	1	0	2	1	2	1	0	1	0	1	1	0	2	2	2	2	2	0	0	0	0	89	2	2	4	1	1	2
324	2006	0	1	0	2	1	2	2	0	1	0	1	1	0	2	0	0	2	1	0	2	0	0	65	1	2	4	0	1	1
325	2006	0	1	1	2	1	2	2	0	1	0	1	1	0	2	0	2	2	1	0	2	0	2	62	1	3	4	0	1	1
326	2006	0	1	0	3	1	2	1	0	0	0	1	1	0	2	2	2	2	0	0	0	2	2	77.5	1	2	4	1	2	2
327	2006	0	1	0	2	1	2	1	1	1	0	1	1	0	2	2	2	0	1	0	0	1	2	67	1	3	4	1	1	1
328	2006	0	2	1	3	1	2	2	0	1	0	1	1	0	2	1	2	2	1	0	0	1	0	77	1	3	3	0	1	1
329	2006	0	1	1	3	1	2	2	1	1	0	1	1	0	2	2	2	2	1	0	0	0	0	91.5	2	3	4	1	1	2
330	2006	0	1	1	2	1	2	2	0	1	0	1	1	0	2	1	2	2	2	1	2	0	1	61	1	3	3	0	1	1
331	2006	0	1	0	3	1	2	2	0	0	0	1	1	0	0	1	2	2	0	0	0	0	2	68.5	1	2	4	1	2	2
332	2006	0	1	0	2	1	2	1	1	1	1	0	1	0	2	0	0	2	1	0	2	0	2	44	0	3	2	0	1	1
333	2006	0	1	1	2	1	2	1	0	1	1	0	1	1	2	0	1	2	2	0	2	0	2	51.5	1	3	2	0	1	1
334	2006	0	2	1	3	1	2	2	0	1	0	1	1	1	2	2	2	2	0	2	0	1	0	74	1	2	3	1	1	1
335	2006	0	2	3	3	1	2	1	1	0	0	1	1	0	2	0	0	2	1	0	0	0	2	56.5	1	3	1	1	1	1
336	2006	0	2	1	2	1	2	1	1	1	1	0	1	0	2	2	1	2	1	0	2	2	0	72	1	2	1	1	1	2
337	2006	0	1	0	2	1	2	1	1	1	0	0	0	0	2	1	0	2	1	0	0	0	0	72.5	1	2	1	1	1	1
338	2006	0	1	0	2	0	2	1	0	0	1	1	1	0	2	1	0	2	1	0	2	2	0	54	1	3	4	1	1	1
339	2006	0	1	1	2	0	2	1	1	1	1	1	1	0	2	1	1	2	1	0	2	0	1	65	1	2	2	1	1	2
340	2006	0	2	1	2	1	2	2	0	0	0	1	1	0	0	2	2	2	1	0	0	0	0	82	2	3	4	1	2	2
341	2006	0	2	1	1	1	2	1	0	1	0	0	1	0	2	2	2	2	2	1	2	0	0	73	1	2	4	1	1	2
342	2006	0	1	0	3	0	2	1	1	0	0	1	1	0	2	2	1	2	2	0	0	0	2	72	1	2	4	0	1	1
343	2006	0	2	1	2	1	2	3	1	0	0	0	1	0	2	2	2	2	0	0	0	0	0	95	2	3	1	1	1	1
344	2006	0	1	0	2	0	2	1	0	1	1	1	1	0	2	0	0	2	2	0	2	2	2	39	0	2	0	1	1	1
345	2006	0	1	1	3	1	2	2	0	1	0	1	1	0	2	2	2	2	2	1	0	2	0	70.5	1	3	1	1	1	2
346	2006	0	1	0	2	0	2	2	1	0	0	1	1	0	2	0	2	2	2	0	0	0	2	64.5	1	3	4	0	1	2
347	2006	0	0	0	2	1	2	2	0	1	1	0	1	1	2	2	0	2	2	0	0	0	0	73.5	1	3	1	1	1	1
348	2006	0	1	1	2	1	2	2	1	1	1	1	1	0	2	0	0	2	1	0	2	0	0	62.5	1	3	4	1	1	1
349	2006	0	1	0	1	1	2	2	1	1	0	0	0	0	2	1	0	2	1	0	0	1	0	67.5	1	3	1	1	1	1
350	2006	0	1	0	1	1	2	1	1	1	0	1	1	0	2	1	0	2	2	0	2	2	2	50	0	2	4	1	1	1
351	2006	0	2	1	2	1	2	1	0	1	0	1	1	0	2	2	2	2	1	0	0	2	0	81.5	2	2	2	0	0	1
352	2006	0	1	0	2	0	2	2	0	1	1	1	1	0	2	2	1	2	2	2	0	2	2	56	1	1	2	0	1	1
353	2006	0	2	1	1	1	2	1	0	1	0	1	1	0	2	2	2	2	0	0	0	0	0	95	2	2	4	1	2	1
354	2006	0	1	1	2	1	2	1	1	1	0	1	1	0	2	0	2	2	1	0	2	2	1	62	1	3	4	1	1	2
355	2006	0	1	1	3	0	2	2	0	1	0	1	1	0	2	0	2	2	0	0	0	2	1	70.5	1	3	1	1	1	1
356	2006	0	1	0	0	1	2	2	1	1	0	0	1	0	2	1	2	2	1	0	2	2	2	62	1	3	1	1	2	1
357	2006	0	1	0	3	0	2	1	0	1	1	1	1	0	2	2	2	2	2	0	0	2	0	74	1	3	4	1	0	2
358	2006	0	1	1	2	1	2	2	1	1	0	0	1	0	1	2	1	2	2	0	0	0	0	71.5	1	3	4	1	1	1
359	2006	0	2	1	2	1	2	1	1	1	1	0	1	0	2	0	0	2	0	0	2	0	0	54	1	3	4	0	2	2
360	2006	0	1	1	2	1	2	1	1	1	0	1	1	1	2	2	2	2	0	0	1	0	2	82.5	2	3	4	1	2	2
361	2006	0	1	0	2	1	2	2	0	1	0	1	1	0	2	0	0	2	2	1	0	1	0	59	1	3	2	0	1	2
362	2006	0	1	1	2	1	2	1	0	1	0	1	1	0	1	1	0	2	1	0	0	0	0	65.5	1	3	4	0	1	0
363	2006	0	2	1	1	1	2	2	0	0	0	1	1	0	2	1	2	2	0	0	0	0	0	79.5	1	2	1	1	1	1
364	2006	0	1	0	2	0	2	2	0	1	1	0	1	0	1	2	2	0	0	2	0	0	0	72.5	1	2	4	1	2	1
365	2006	0	1	1	2	1	2	2	1	1	0	1	1	0	2	2	1	2	1	0	0	2	1	72	1	3	4	1	1	1
366	2006	0	2	1	3	1	2	2	1	1	0	1	1	0	2	2	2	2	2	0	1	2	0	74	1	3	3	0	2	2
367	2006	0	0	0	2	1	2	1	0	0	0	1	1	0	2	1	2	2	2	0	2	0	0	67	1	3	1	1	1	1
368	2006	0	1	1	2	1	2	2	0	1	0	1	1	0	2	1	1	2	1	1	1	1	0	64	1	2	1	1	1	2
369	2006	0	0	0	2	0	2	2	1	1	1	1	1	0	0	0	0	1	2	0	0	2	2	38.5	0	3	1	1	0	1
370	2006	0	2	1	3	1	2	2	1	1	0	1	1	0	1	2	1	2	1	0	0	0	0	82.5	2	3	3	0	1	2
371	2006	0	2	1	1	1	2	2	1	1	1	1	1	1	2	2	2	2	1	0	1	0	0	86.5	2	2	1	1	2	1
372	2006	0	1	1	2	0	2	2	0	0	0	1	0	0	2	2	0	0	1	2	0	1	2	51.5	1	3	2	1	0	2
373	2006	0	2	1	1	1	2	1	1	1	0	1	1	0	2	2	2	2	0	0	1	0	0	87.5	2	2	4	1	0	1
374	2006	0	1	1	1	1	2	2	1	0	1	0	1	0	2	2	0	2	2	0	0	2	2	62	1	2	4	1	1	1
375	2006	0	1	1	2	1	2	2	0	1	0	1	1	0	2	2	1	2	1	1	0	0	0	81	2	3	4	1	1	1
376	2006	0	2	1	2	1	2	2	0	1	0	1	1	0	2	1	2	2	1	1	1	1	0	73.5	1	3	4	0	1	1
377	2006	0	1	1	2	1	2	2	0	0	1	1	1	1	2	0	2	2	1	0	1	0	2	61	1	3	4	0	2	2
378	2006	0	1	0	3	1	2	2	1	1	0	1	1	0	2	0	2	2	1	0	0	2	0	63.5	1	2	2	0	1	1
379	2006	0	0	0	2	1	2	1	1	0	0	1	1	0	2	0	2	2	2	0	1	2	2	57	1	2	1	1	1	2
380	2006	0	1	0	2	1	2	1	1	1	0	1	1	0	2	0	2	2	1	0	1	2	2	62	1	2	4	1	0	1
381	2006	0	1	1	3	1	2	1	0	1	0	1	1	0	2	2	2	2	1	0	0	0	0	91.5	2	3	4	1	1	2
382	2006	0	2	1	1	1	2	2	0	0	0	1	1	0	2	2	2	0	2	1	2	0	1	56	1	2	4	1	1	0
383	2006	0	0	0	1	0	2	1	1	1	1	1	1	0	2	2	0	2	2	0	0	2	2	64.5	1	3	4	1	1	1
384	2006	1	1	3	2	1	1	1	1	1	0	0	1	0	2	2	2	2	1	0	0	0	0	86.5	2	3	4	0	2	2
385	2006	1	0	0	2	1	1	1	1	1	0	0	1	0	2	1	2	1	0	0	2	0	2	68.5	1	2	0	1	1	1
386	2006	1	1	1	1	1	1	1	0	0	0	0	1	0	0	1	0	2	1	0	0	0	0	70.5	1	2	0	1	1	1
387	2006	1	1	1	0	1	1	1	1	1	0	0	1	0	2	0	0	0	1	0	0	0	0	65.5	1	3	1	1	2	2
388	2006	1	0	1	2	0	1	3	0	0	0	1	1	1	0	0	1	2	2	0	0	0	0	63	1	3	0	1	0	1
389	2006	1	1	1	1	1	1	2	1	1	0	0	1	1	2	2	2	0	1	1	0	2	0	66	1	3	4	1	2	2
390	2006	1	1	3	2	1	1	1	0	1	0	0	1	0	0	0	2	2	1	0	2	0	0	57.5	1	3	1	1	1	2
391	2006	1	2	2	1	1	1	2	0	1	0	1	1	0	1	2	2	2	1	0	0	0	0	78.5	1	3	1	1	1	1
392	2006	1	1	1	1	0	1	1	0	0	0	1	1	1	0	2	2	0	1	2	0	0	2	56.5	1	3	2	1	2	2
393	2006	1	1	1	1	0	1	1	0	0	0	0	1	1	2	2	2	2	0	2	0	0	0	79	1	3	4	1	2	0
394	2006	1	2	1	1	1	1	3	0	0	1	1	1	0	2	2	2	2	0	0	0	0	0	95	2	2	1	1	2	1
395	2006	1	1	1	3	1	1	1	0	1	0	1	1	1	2	2	2	2	0	1	2	0	0	86.5	2	3	4	1	1	2
396	2006	1	1	1	2	1	1	2	0	1	0	1	1	0	2	2	2	2	0	0	0	0	0	95	2	3	4	1	2	2
397	2006	1	1	0	1	0	1	2	0	1	0	0	1	0	2	1	2	2	1	1	0	0	1	81	2	3	4	1	1	1
398	2006	1	2	3	3	1	2	1	1	1	0	1	0	0	2	2	2	0	0	0	0	0	0	82	2	3	3	0	1	0
399	2006	1	2	0	2	0	2	2	1	1	0	1	1	1	0	0	0	1	0	0	0	0	0	72	1	3	0	1	0	2
400	2006	1	1	1	2	1	2	1	0	1	1	1	1	1	2	1	1	2	1	0	0	0	0	75	1	3	3	0	1	1
401	2006	1	2	1	2	1	2	1	0	1	0	1	1	0	2	1	1	2	1	0	2	2	0	56.5	1	3	4	1	1	1
402	2006	1	2	0	3	1	2	3	1	0	0	1	1	0	2	2	2	2	1	0	2	0	0	86.5	2	3	3	1	0	1
403	2006	1	1	0	3	1	2	1	0	1	0	1	1	0	1	1	0	2	0	0	0	0	0	69	1	3	4	1	1	2
404	2006	1	1	1	3	1	2	1	1	1	0	1	1	0	2	2	2	2	0	0	0	2	0	79	1	3	2	1	2	2
405	2006	1	1	0	2	1	2	1	0	0	1	1	1	0	0	2	0	0	1	0	0	0	0	63	1	3	4	0	0	2
406	2006	1	0	0	1	1	2	1	1	0	0	0	1	1	2	2	2	2	1	1	0	0	0	88	2	3	4	1	2	2
407	2006	1	2	1	3	1	2	1	1	1	0	1	0	1	1	1	1	2	1	1	0	0	0	77	1	3	4	1	1	2
408	2006	1	2	1	2	1	2	1	0	1	0	1	1	0	2	1	2	2	0	1	1	2	0	68.5	1	3	2	1	1	1
409	2006	1	2	1	3	1	2	2	0	1	0	1	1	0	2	1	2	2	0	0	0	2	0	72	1	3	4	1	1	2
410	2006	1	2	1	3	0	2	1	0	1	0	1	0	1	2	2	1	2	1	0	0	2	0	77	1	3	2	1	0	2
411	2006	1	2	1	3	1	2	3	0	0	0	1	0	0	2	1	2	2	1	0	1	1	0	77	1	3	1	1	1	1
412	2006	1	1	1	3	1	2	1	0	1	0	0	1	1	2	0	1	2	0	0	1	0	0	76	1	3	4	0	2	1
413	2006	1	2	3	2	1	2	1	1	1	0	1	1	0	2	2	2	2	0	0	0	0	1	87.5	2	3	4	1	1	2
414	2006	1	1	1	2	1	2	3	0	1	0	1	1	0	1	2	0	2	0	0	2	1	2	55	1	3	4	0	2	2
415	2006	1	2	1	1	1	2	1	0	1	1	0	1	0	2	2	2	2	2	1	1	1	2	63	1	3	4	1	0	2
416	2006	1	1	0	3	0	2	2	0	0	0	0	0	1	2	0	0	0	2	0	2	0	0	53	1	3	2	0	2	1
417	2006	1	2	1	1	1	2	1	1	0	0	1	1	1	2	2	2	2	0	0	1	2	0	82.5	2	3	1	1	1	1
418	2006	1	0	0	2	1	2	0	1	1	0	1	1	1	2	2	1	2	1	0	0	2	2	67	1	2	2	1	2	1
419	2006	1	1	1	2	0	2	2	0	0	0	0	1	0	2	1	2	1	1	0	0	0	0	71.5	1	3	2	1	1	1
420	2006	1	1	1	3	1	2	2	0	1	0	1	1	0	2	2	2	2	1	0	0	0	0	91.5	2	3	2	1	1	1
421	2006	1	1	1	2	1	2	3	0	0	0	1	1	0	2	2	1	2	1	0	2	2	0	67	1	2	4	0	1	1
422	2006	1	2	2	1	1	2	1	0	1	0	1	1	0	2	2	2	2	1	0	0	0	0	89	2	3	0	1	0	1
423	2006	1	1	3	3	0	2	1	1	0	0	0	1	0	2	2	2	2	1	0	1	0	0	89	2	3	0	0	0	2
424	2006	1	1	0	3	1	1	1	0	1	0	1	1	0	2	1	0	2	1	0	2	0	2	60	1	3	4	0	1	2
425	2006	1	0	0	2	0	1	2	0	0	0	0	1	1	0	0	0	2	1	1	0	0	2	49.5	0	1	2	1	1	1
426	2006	1	0	0	1	1	1	1	1	1	0	0	1	0	2	0	0	2	1	1	1	0	2	46.5	0	3	4	1	1	2
427	2006	1	1	1	2	1	1	1	0	1	0	1	1	0	2	2	0	2	1	0	1	2	0	69.5	1	2	4	0	0	0
428	2006	1	1	1	1	1	1	1	1	1	0	1	1	1	2	2	0	0	1	1	2	0	0	69	1	2	2	0	1	1
429	2006	1	0	0	2	1	1	1	1	1	0	1	1	0	2	0	0	2	1	2	2	0	2	54	1	3	4	0	1	1
430	2006	1	1	0	3	1	1	1	0	0	0	1	1	0	2	0	0	2	1	1	0	2	2	54	1	3	4	1	1	2
431	2006	1	2	3	2	0	1	2	0	0	0	0	1	0	0	1	0	2	1	0	0	0	0	63	1	3	2	1	1	2
432	2006	1	1	3	3	0	1	1	0	1	0	0	1	0	2	2	2	2	2	2	0	0	2	68	1	3	4	0	1	2
433	2006	1	2	0	1	1	1	1	1	0	1	1	1	0	2	2	2	2	0	2	1	2	0	74	1	3	4	1	1	1
434	2006	1	1	0	3	1	1	1	1	0	0	1	1	0	0	1	2	2	0	0	0	0	0	70	1	3	2	0	2	2
435	2006	1	1	1	2	1	1	2	0	1	0	0	1	0	1	2	2	2	2	2	0	0	0	63.5	1	3	0	1	0	2
436	2006	1	0	0	3	0	1	2	0	1	0	1	1	1	2	2	2	2	2	1	0	2	0	73	1	3	4	1	2	1
437	2006	1	0	0	2	1	1	0	1	1	0	0	1	0	2	2	2	2	2	0	0	0	0	84	2	3	2	1	0	0
438	2006	1	1	1	1	1	1	1	0	1	0	0	1	0	0	0	2	2	2	0	0	2	2	52.5	1	2	2	1	1	0
439	2006	1	0	0	2	1	1	1	0	1	0	1	1	0	2	1	2	2	2	0	1	2	1	56	1	3	2	1	1	1
440	2006	1	1	0	2	1	1	1	1	1	0	1	1	0	2	1	0	2	1	0	2	1	0	62.5	1	3	4	1	1	2
441	2006	1	2	1	3	1	1	2	1	0	0	1	1	0	2	1	2	2	1	1	2	0	2	68.5	1	3	1	0	1	2
442	2006	1	1	1	3	1	1	3	0	0	0	1	1	0	2	2	2	2	0	0	0	1	0	87.5	2	3	1	0	1	2
443	2006	1	1	1	3	1	1	1	0	1	0	0	1	0	1	0	2	2	1	0	0	2	0	67.5	1	3	3	1	1	2
444	2006	1	1	1	2	1	0	1	0	0	0	1	1	0	2	2	2	0	1	0	0	0	0	79.5	1	3	1	1	0	2
445	2006	1	1	0	2	1	0	1	0	1	0	1	1	0	2	2	2	2	1	0	0	2	1	74	1	3	2	0	1	2
446	2006	1	0	1	2	1	0	2	1	0	0	0	1	1	2	0	2	2	0	0	1	0	2	59.5	1	3	1	1	1	2
447	2006	1	0	0	2	1	1	0	1	1	0	0	1	0	2	0	0	2	1	0	2	2	2	50	0	3	2	1	1	0
448	2006	1	1	1	3	1	1	1	0	1	0	1	1	0	2	2	2	2	1	0	0	0	0	83	2	3	1	0	1	1
449	2006	1	1	0	2	0	1	1	1	0	1	0	1	1	0	2	2	2	1	0	0	0	0	79.5	1	3	2	1	2	2
450	2006	1	1	1	3	1	1	1	0	1	0	0	1	0	2	1	2	2	1	0	0	0	1	74.5	1	3	4	1	1	1
451	2006	1	1	1	1	0	1	1	1	0	0	0	1	0	2	2	1	1	1	0	2	2	2	57.5	1	3	2	0	0	2
452	2006	1	1	3	2	1	1	3	0	1	0	1	1	0	2	2	2	2	1	0	2	1	0	79	1	3	4	0	2	2
453	2006	1	2	3	1	1	1	2	0	1	0	1	1	0	2	2	2	2	2	0	0	1	0	79	1	3	4	0	0	2
454	2006	1	1	1	2	0	1	2	0	1	1	0	1	1	0	2	0	0	2	0	0	2	2	48	0	3	0	1	0	1
455	2006	1	1	1	1	1	2	1	1	1	0	0	1	1	2	1	2	2	1	1	0	0	0	78.5	1	2	0	1	0	0
456	2006	1	1	1	3	1	2	1	1	1	0	0	1	0	2	1	2	2	0	0	1	2	0	78	1	3	1	1	1	1
457	2006	1	2	1	1	1	2	3	1	1	0	0	1	1	2	0	2	2	1	0	1	0	0	73.5	1	2	2	1	2	1
458	2006	1	1	0	1	1	2	1	1	0	0	0	1	0	2	0	0	1	1	0	2	2	2	43	0	2	4	1	2	2
459	2006	1	2	1	1	1	2	2	1	1	0	0	1	1	2	2	2	2	1	0	1	1	0	73	1	2	4	1	1	0
460	2006	1	0	0	2	1	2	2	0	1	0	0	1	0	2	2	2	2	1	0	0	2	2	71.5	1	2	4	1	1	2
461	2006	1	1	1	2	1	2	2	0	0	0	1	1	0	0	2	1	2	0	0	0	1	0	76	1	2	4	1	2	1
462	2006	1	1	0	1	1	2	3	0	1	0	1	1	0	2	2	2	2	1	0	1	0	0	79	1	2	4	1	1	1
463	2006	1	1	1	2	1	2	1	0	0	0	1	1	0	2	1	0	2	1	0	0	2	0	56.5	1	2	4	1	2	1
464	2006	1	1	3	1	1	2	1	1	0	0	1	1	0	2	2	1	1	1	0	2	0	2	56.5	1	3	0	1	0	2
465	2006	1	1	1	2	1	2	1	0	0	0	1	1	0	2	2	2	2	1	0	0	0	0	96.5	2	3	4	1	1	2
466	2006	1	1	3	0	1	2	1	1	0	0	1	1	0	0	2	2	2	1	0	1	0	0	68.5	1	2	2	1	1	1
467	2006	1	1	1	2	1	2	1	0	0	0	0	1	0	2	2	2	2	1	0	0	0	1	86.5	2	3	2	0	1	2
468	2006	1	0	0	2	0	2	1	1	1	0	0	1	1	2	1	1	1	0	0	0	2	0	55.5	1	3	0	1	0	2
469	2006	1	1	1	3	1	2	1	0	0	0	1	1	0	2	2	2	2	1	0	0	1	0	84	2	3	3	0	2	1
470	2006	1	1	1	2	1	2	1	1	1	0	1	1	0	2	2	0	2	0	0	0	0	0	68.5	1	3	4	0	2	1
471	2006	1	1	1	2	1	2	1	0	1	0	1	1	0	2	2	0	2	1	0	0	1	0	72	1	3	4	1	1	1
472	2006	1	1	1	2	0	0	1	0	1	0	0	1	0	0	2	1	2	2	0	0	0	0	67.5	1	3	4	0	0	1
473	2006	1	2	1	2	0	0	2	0	0	1	1	1	0	2	2	2	2	2	0	0	2	0	81.5	2	3	4	1	0	2
474	2006	1	2	1	2	0	0	2	1	0	1	0	1	1	2	0	0	2	2	0	0	2	2	55	1	3	4	1	1	0
475	2006	1	1	0	3	0	0	1	0	1	0	1	1	1	2	2	2	2	0	0	0	0	0	91.5	2	3	4	1	1	0
476	2006	1	1	1	2	1	0	1	0	1	0	1	1	0	2	2	0	2	0	0	0	1	2	67	1	3	0	0	1	1
477	2006	1	1	1	2	1	0	1	0	0	0	1	1	1	1	2	2	2	0	0	0	2	0	78	1	3	4	0	1	2
478	2006	1	1	0	2	1	1	1	0	1	0	1	1	0	2	0	2	2	2	1	2	2	2	51	1	2	2	0	0	2
479	2006	1	1	1	2	1	1	0	0	0	0	0	1	0	2	1	2	2	1	0	0	0	0	76	1	3	4	0	1	2
480	2006	1	2	1	1	1	1	2	1	0	0	0	1	0	2	1	2	2	2	1	1	2	0	66	1	1	2	1	1	2
481	2006	1	0	0	2	1	1	2	0	0	0	1	1	0	2	0	0	2	1	0	2	0	2	39	0	3	2	1	1	2
482	2006	1	1	1	3	1	1	1	0	1	0	0	1	0	0	2	2	1	1	0	0	0	0	75	1	3	4	0	1	2
483	2006	1	1	0	2	1	1	1	1	1	1	0	1	0	1	1	2	1	1	0	1	0	0	75.5	1	3	4	0	1	1
484	2006	1	1	3	2	1	0	1	0	0	0	0	1	0	0	2	1	2	1	0	0	0	0	69	1	2	4	1	1	1
485	2006	1	2	1	1	1	0	2	0	0	0	1	1	0	2	2	2	2	0	0	0	2	0	85	2	2	2	1	1	1
486	2006	1	2	1	1	1	0	2	0	0	0	1	1	0	2	1	2	2	0	0	0	0	0	93	2	3	4	1	1	1
487	2006	1	0	0	3	1	1	1	1	0	0	0	1	1	2	0	0	1	0	0	0	2	0	64	1	3	2	1	2	0
488	2006	1	1	0	2	1	1	3	1	1	0	0	1	1	2	0	0	2	0	0	2	2	2	35	0	3	4	1	2	1
489	2006	1	1	1	2	0	1	2	0	1	0	1	1	0	2	1	0	2	2	2	0	0	0	59	1	2	2	0	1	2
490	2006	1	1	0	2	1	1	1	1	1	0	0	1	0	1	1	2	2	0	1	0	0	0	82.5	2	3	2	0	2	2
491	2006	1	1	3	3	1	1	1	0	1	0	0	1	0	2	1	1	2	0	0	2	2	0	68.5	1	3	3	1	2	2
492	2006	1	1	0	1	1	1	3	1	1	0	1	1	0	2	0	0	2	2	0	2	2	2	26.5	0	3	4	0	1	1
493	2006	1	1	1	3	1	1	1	0	0	0	0	1	0	2	0	1	2	1	0	0	2	0	70	1	2	4	1	1	2
494	2006	1	1	1	2	1	1	2	0	0	0	0	1	1	2	2	2	2	1	0	2	2	0	76.5	1	3	3	0	1	2
495	2006	1	1	1	2	1	1	1	0	0	0	1	1	0	2	1	2	2	1	0	1	2	0	69.5	1	3	4	1	1	1
496	2006	1	1	1	2	0	0	1	1	1	0	1	1	0	0	2	2	2	0	0	0	2	0	69.5	1	3	2	1	0	1
497	2006	1	1	1	2	0	1	1	0	1	0	1	1	0	2	1	1	1	0	0	0	2	2	60.5	1	2	4	1	1	2
498	2006	1	1	0	3	1	1	1	1	1	0	1	1	0	0	1	1	2	0	0	0	0	0	65.5	1	3	3	0	1	1
499	2006	1	1	0	2	1	1	1	1	0	0	1	1	0	2	0	2	2	0	0	0	2	0	68.5	1	3	3	0	1	2
500	2006	1	2	1	2	1	1	2	0	0	0	1	1	0	2	0	2	2	1	0	0	0	2	74.5	1	3	1	1	0	2
501	2006	1	0	0	2	1	1	3	0	0	0	1	1	0	2	2	0	2	1	0	0	0	0	74.5	1	3	2	1	0	2
502	2006	1	1	0	3	0	1	1	1	1	0	1	1	0	0	2	0	2	1	0	0	1	0	56.5	1	3	0	0	1	0
503	2006	1	2	0	2	1	1	1	1	1	0	0	1	0	2	2	2	2	1	0	0	2	2	74	1	3	4	1	1	2
504	2006	1	1	0	1	1	1	3	1	1	0	1	1	0	2	2	0	2	2	0	2	2	2	38.5	0	3	4	0	2	2
505	2006	1	1	1	3	1	1	2	1	1	0	1	1	0	1	2	1	2	1	0	0	1	1	67.5	1	3	3	0	2	2
506	2006	1	2	1	1	1	1	3	0	1	0	0	1	0	2	0	2	2	0	0	1	0	0	80.5	2	3	4	0	1	2
507	2006	1	1	3	2	1	1	3	1	1	0	0	1	1	2	1	0	2	0	0	0	1	0	81	2	3	0	1	0	1
508	2006	1	2	0	2	0	1	1	1	0	0	1	1	0	2	1	2	2	1	0	2	0	0	77	1	3	4	1	2	2
509	2006	1	2	0	2	0	1	1	0	0	0	0	1	0	0	1	2	2	0	0	0	2	0	60	1	2	4	1	0	2
510	2006	1	1	1	2	1	1	1	1	1	1	1	1	0	0	2	0	2	2	0	2	2	2	47.5	0	3	1	1	2	2
511	2006	1	2	3	1	1	1	1	1	1	0	1	1	1	2	2	2	2	2	0	0	2	0	76.5	1	3	4	0	1	0
512	2006	1	1	0	3	1	1	1	1	0	0	0	1	0	2	2	0	2	1	0	1	1	2	64.5	1	3	2	1	1	2
513	2006	1	1	1	1	1	1	1	1	0	0	0	1	0	2	2	2	2	1	0	0	1	0	81.5	2	3	1	0	1	1
514	2006	1	1	0	3	0	1	2	0	0	0	0	1	0	2	2	0	2	2	1	0	0	0	63.5	1	1	2	0	1	1
515	2006	1	2	3	1	1	1	3	0	1	0	1	1	0	2	2	2	2	0	0	0	0	0	97.5	2	2	2	1	1	2
516	2006	1	1	3	1	1	1	2	0	0	0	0	1	1	2	0	0	2	0	0	0	0	0	57.5	1	2	2	0	2	2
517	2006	1	2	1	1	1	1	1	0	0	0	1	1	0	2	2	2	2	0	0	0	2	0	87.5	2	2	1	0	1	1
518	2006	1	1	1	2	1	1	1	1	1	0	1	1	0	2	1	0	2	1	0	1	2	0	56.5	1	3	1	1	1	1
519	2006	1	1	0	2	1	1	1	1	0	0	0	1	0	2	0	2	2	1	0	2	0	0	69.5	1	3	2	1	0	1
520	2006	1	1	1	2	0	1	1	0	0	0	0	1	0	0	2	1	2	1	0	0	2	0	59	1	3	2	1	1	2
521	2006	1	1	1	2	1	1	1	1	0	0	0	1	0	2	2	1	2	2	1	0	2	0	68.5	1	3	1	1	1	2
522	2006	1	2	0	2	1	1	1	0	1	0	0	1	0	2	2	2	0	0	1	0	0	0	79.5	1	3	1	0	0	1
523	2006	1	1	1	2	1	0	1	1	0	0	0	1	0	2	2	2	2	1	0	2	2	0	71.5	1	3	2	1	1	1
524	2006	1	1	0	1	1	0	2	1	1	0	1	1	0	2	2	2	2	2	0	2	0	0	81.5	2	3	4	1	2	2
525	2006	1	2	1	1	1	0	2	0	0	0	0	1	0	2	2	2	2	1	1	1	2	0	73	1	1	4	1	1	1
526	2006	1	1	1	2	1	1	1	0	0	0	1	1	0	2	2	1	2	1	0	1	0	0	68.5	1	3	1	1	0	1
527	2006	1	1	1	2	1	1	1	0	1	0	1	1	0	2	2	2	2	1	1	1	1	0	73	1	3	3	0	2	2
528	2006	1	1	1	2	1	1	1	0	0	0	0	1	1	2	2	2	2	2	2	0	0	2	63	1	3	1	1	2	1
529	2006	1	2	1	2	1	1	1	1	1	0	1	1	0	2	0	1	2	1	0	2	2	1	57.5	1	3	4	1	1	2
530	2006	1	0	0	2	1	1	1	1	1	0	1	1	0	0	0	0	1	1	0	1	1	1	46	0	3	4	1	1	1
531	2006	1	2	0	2	1	2	0	0	0	0	1	1	1	2	1	2	2	0	0	1	0	0	85.5	2	3	1	1	0	1
532	2006	1	1	0	3	1	2	1	0	1	0	1	1	0	2	0	0	2	1	0	1	1	1	51.5	1	2	4	1	1	1
533	2006	1	1	1	3	1	2	1	0	1	0	0	1	1	2	2	2	2	0	0	0	2	0	87.5	2	3	4	1	1	1
534	2006	1	2	2	3	1	2	2	0	0	0	1	1	1	2	2	2	2	1	0	0	0	0	90.5	2	3	4	0	2	1
535	2006	1	1	0	3	1	2	1	1	0	0	1	1	0	2	0	0	2	1	0	1	2	0	49	0	2	4	0	1	1
536	2006	1	2	1	3	1	2	1	0	0	0	0	1	0	2	2	2	2	2	0	0	0	0	84	2	3	3	0	2	2
537	2006	1	1	0	3	1	2	1	0	1	0	0	1	0	0	2	2	0	2	0	2	0	2	49	0	3	3	0	1	1
538	2006	1	1	1	2	0	2	1	0	0	0	1	1	0	1	1	2	2	0	0	0	2	0	75	1	3	1	0	1	1
539	2006	1	1	0	2	1	2	1	0	0	0	0	1	0	2	0	2	2	0	0	0	0	1	69.5	1	2	4	1	1	2
540	2006	1	2	1	2	1	2	1	0	0	0	1	1	1	2	2	2	2	1	0	2	0	0	81.5	2	2	4	1	1	1
541	2006	1	1	3	2	0	2	2	0	1	0	0	1	0	2	2	2	2	1	0	2	0	0	76.5	1	3	4	0	2	1
542	2006	1	1	0	2	1	2	1	1	1	0	1	1	0	2	2	2	2	1	1	0	0	0	83	2	3	4	1	2	2
543	2006	1	2	1	1	1	2	1	0	1	0	1	1	0	2	2	2	2	1	0	0	2	0	81.5	2	3	4	1	1	2
544	2006	1	2	1	1	1	2	1	0	0	0	1	1	0	2	2	2	2	0	0	0	0	0	94	2	2	1	1	2	2
545	2006	1	1	0	2	1	2	1	1	1	1	1	1	1	2	2	0	2	1	1	1	2	2	53.5	1	2	2	0	1	1
546	2006	1	1	1	2	1	1	1	1	1	0	0	1	0	0	1	0	2	1	0	0	1	1	58	1	3	1	1	1	2
547	2006	1	1	1	2	1	1	1	1	0	0	0	1	0	2	0	2	2	1	0	2	0	0	72	1	3	4	1	1	2
548	2006	1	1	0	2	0	1	1	1	1	0	1	1	1	2	1	1	2	0	0	0	0	0	65	1	3	2	0	0	2
549	2006	1	1	0	2	1	1	0	0	1	0	1	1	0	2	0	2	2	1	0	1	2	1	53.5	1	3	2	1	1	1
550	2006	1	1	0	3	1	0	2	0	1	0	1	1	0	2	2	2	2	1	0	1	1	0	75.5	1	3	3	0	1	1
551	2006	1	1	1	2	1	0	0	0	0	0	1	1	0	2	0	2	2	2	0	2	2	0	56	1	2	4	0	1	1
552	2006	1	1	1	2	1	0	1	0	1	1	1	1	0	2	2	2	2	0	0	0	2	0	85	2	3	4	0	1	1
553	2006	1	1	1	2	1	1	2	1	1	0	1	1	1	2	2	2	2	1	0	0	0	0	83	2	3	4	1	2	1
554	2006	1	1	0	2	1	1	1	1	1	0	0	1	0	2	0	0	2	1	0	0	0	1	62.5	1	3	4	0	1	1
555	2006	1	1	0	2	1	1	3	0	1	0	1	1	0	2	2	2	2	1	0	1	0	0	89	2	3	4	1	0	2
556	2006	1	1	1	2	1	1	1	0	0	0	1	1	0	0	2	2	2	1	0	0	0	0	82	2	3	4	1	1	2
557	2006	1	1	1	3	1	1	2	0	0	0	1	1	0	2	2	2	2	1	0	0	2	0	81.5	2	3	4	1	1	2
558	2006	1	1	1	2	1	0	1	0	1	0	1	1	1	2	1	2	2	1	0	0	0	0	84.5	2	2	4	1	1	1
559	2006	1	2	1	2	1	0	1	0	1	0	1	1	0	2	1	0	2	0	0	0	1	0	73.5	1	2	4	1	1	2
560	2006	1	1	1	2	1	0	1	0	1	0	0	1	0	2	2	0	2	2	0	2	0	0	63.5	1	3	1	1	1	2
561	2006	1	1	1	2	0	0	2	1	1	0	0	1	0	2	2	1	2	2	2	1	0	2	58.5	1	3	0	1	0	1
562	2006	1	1	1	2	1	0	1	1	0	0	0	1	1	2	1	0	2	2	1	1	2	0	54	1	3	1	1	1	2
563	2006	1	1	1	2	1	0	1	0	0	0	0	1	0	2	0	2	1	1	0	0	0	0	61.5	1	2	4	1	2	1
564	2006	1	1	1	3	1	0	1	0	1	0	1	1	0	2	1	1	2	1	0	0	1	0	70	1	3	4	1	0	2
565	2006	1	0	0	2	1	0	1	0	1	0	1	1	0	2	2	0	2	2	2	2	2	2	46	0	3	4	1	1	1
566	2006	1	1	0	2	1	0	1	0	1	0	0	1	0	2	2	2	2	1	0	1	1	0	81.5	2	3	1	1	1	2
567	2006	1	1	3	1	1	1	1	0	1	0	0	0	1	0	0	0	2	0	0	2	0	0	59	1	3	2	1	0	2
568	2006	1	2	0	2	1	0	2	0	0	0	0	1	0	2	2	2	2	1	0	0	0	0	85.5	2	3	1	1	1	1
569	2006	1	1	1	1	1	1	2	1	0	0	0	1	0	2	2	0	2	0	0	2	0	0	78	1	3	2	0	1	2
570	2006	1	1	1	0	1	1	2	1	1	1	0	1	0	2	1	0	2	1	0	0	2	0	67.5	1	2	4	1	1	0
571	2006	1	2	1	1	1	1	0	0	1	0	1	1	0	2	2	2	2	1	1	0	2	0	83	2	3	1	1	1	1
572	2006	1	1	1	1	1	1	1	1	1	0	1	1	0	2	2	2	2	2	0	0	0	0	86.5	2	3	1	1	1	2
573	2006	1	1	0	3	1	1	1	1	0	0	0	1	0	2	1	2	2	1	0	2	2	0	67	1	3	1	1	1	0
574	2006	1	1	1	3	1	1	1	0	0	0	1	1	0	1	1	2	2	1	0	1	2	0	65	1	3	3	1	1	2
575	2006	1	1	1	2	1	1	2	0	1	0	1	1	0	0	1	2	2	2	0	0	0	0	70	1	3	4	1	1	1
576	2006	1	1	0	2	1	1	2	0	0	1	0	1	0	0	2	2	2	1	0	1	2	0	64.5	1	3	4	1	2	2
577	2006	1	2	1	3	1	1	2	1	0	0	1	1	0	2	2	2	2	1	0	0	1	0	84	2	3	3	1	2	1
578	2006	1	1	1	2	0	1	1	0	1	1	1	1	0	2	1	2	2	2	1	0	0	2	68.5	1	3	2	1	2	0
579	2006	1	1	0	2	1	1	1	0	1	0	1	1	0	2	1	1	2	0	0	0	2	0	76	1	2	4	1	1	2
580	2006	1	1	1	3	1	1	1	1	0	0	0	1	0	0	1	0	2	0	0	1	1	0	53	1	3	4	1	1	2
581	2006	1	2	0	1	1	1	1	1	0	0	0	1	0	2	2	2	2	2	1	1	0	0	80.5	2	3	4	1	1	2
582	2006	1	1	0	3	1	1	1	0	1	0	0	1	1	2	1	2	2	0	0	1	2	0	64.5	1	3	3	0	1	1
583	2006	1	2	3	1	1	1	1	0	0	0	1	1	0	2	2	2	2	0	0	0	1	0	84	2	3	2	0	2	2
584	2006	1	2	1	3	1	1	1	0	1	0	0	1	1	2	2	2	2	1	0	0	0	0	91.5	2	3	3	1	1	1
585	2006	1	2	3	2	1	1	3	0	0	0	1	1	0	0	2	2	2	0	0	0	0	0	85.5	2	3	4	0	2	1
586	2006	1	1	0	3	0	1	1	0	0	0	1	1	0	2	2	2	2	2	2	2	2	2	53	1	3	2	0	0	2
587	2006	1	2	1	1	1	0	3	0	1	0	0	1	0	2	2	2	2	2	0	2	2	0	69	1	3	1	0	1	1
588	2006	1	1	1	2	1	1	0	0	0	0	0	1	0	2	2	2	2	1	0	1	1	0	81.5	2	1	2	1	0	2
589	2006	1	1	1	2	1	1	1	0	0	1	0	1	0	2	2	2	2	2	0	2	2	0	66.5	1	2	4	0	0	2
590	2006	1	2	0	2	1	1	1	0	0	1	0	1	1	0	1	1	2	0	0	0	0	0	74	1	3	4	0	1	0
591	2006	1	1	1	3	1	1	1	0	1	0	0	1	0	2	2	2	2	1	0	0	0	0	86.5	2	2	4	1	1	1
592	2006	1	1	1	2	1	1	3	0	1	1	1	1	0	1	2	2	2	2	1	0	1	0	73.5	1	3	0	0	0	2
593	2006	1	1	3	3	1	1	1	0	1	0	1	1	0	2	2	2	2	1	0	0	1	0	84	2	3	1	1	1	2
594	2006	1	2	1	3	1	1	0	0	1	0	1	1	0	2	2	2	2	2	0	0	0	0	89	2	3	4	0	1	2
595	2006	1	1	1	1	0	0	3	0	0	0	1	1	0	2	1	2	2	1	0	0	2	2	69.5	1	3	0	1	1	1
596	2006	1	2	2	1	1	0	2	0	0	0	0	1	0	2	1	2	2	1	0	0	2	0	79.5	1	3	0	1	1	2
597	2006	1	1	0	2	1	1	2	1	1	0	1	1	0	0	2	0	2	1	0	2	0	0	54	1	3	4	0	2	0
598	2006	1	1	0	3	1	1	0	0	1	0	1	1	0	2	2	2	2	1	0	0	0	0	84	2	3	1	1	1	2
599	2006	1	1	3	2	1	1	1	0	0	0	1	1	0	2	2	1	2	0	0	1	2	1	70.5	1	3	2	0	0	2
600	2006	1	2	0	1	1	1	1	0	0	0	0	1	0	2	2	2	2	1	0	1	0	0	79	1	3	4	1	1	1
601	2006	1	1	0	2	0	1	1	0	0	0	1	1	1	2	2	0	2	2	0	0	2	2	59.5	1	3	0	1	1	1
602	2006	1	2	3	1	0	1	2	0	0	0	0	0	1	2	2	1	2	1	1	0	2	0	76	1	3	4	1	1	1
603	2006	1	1	3	2	1	1	3	1	1	0	1	1	1	2	2	1	2	0	1	1	2	0	69.5	1	3	4	0	1	2
604	2006	1	1	1	3	1	1	1	0	1	0	1	1	0	2	2	2	2	1	0	0	1	0	81.5	2	2	1	1	1	2
605	2006	1	1	1	2	1	1	1	0	1	0	1	1	1	2	1	2	1	0	0	2	0	2	62.5	1	3	1	1	2	2
606	2006	1	2	3	0	1	1	3	0	0	0	1	1	1	2	2	2	2	1	0	1	2	0	76.5	1	3	4	1	0	2
607	2006	1	2	1	1	1	1	3	0	0	0	1	0	1	2	2	2	2	1	0	0	0	0	91.5	2	3	0	1	1	1
608	2006	1	1	0	3	1	1	2	1	1	0	1	1	0	2	2	2	2	1	0	0	1	0	89	2	3	2	1	1	1
609	2006	1	1	3	2	1	0	1	0	1	0	1	1	0	2	2	2	2	2	1	0	0	0	88	2	3	4	0	1	2
610	2006	1	2	3	2	1	0	3	0	0	1	0	0	1	2	2	2	2	1	0	0	2	0	84	2	3	4	0	1	1
611	2006	1	1	1	2	0	0	1	1	1	0	0	1	0	2	2	0	1	1	1	0	2	2	56.5	1	2	2	0	1	1
612	2006	1	1	1	2	1	1	1	0	1	0	0	1	0	2	2	2	2	2	1	0	1	0	75.5	1	2	4	0	1	2
613	2006	1	1	0	2	0	1	0	1	0	0	0	1	0	2	1	2	2	2	0	0	1	2	64.5	1	3	2	0	0	0
614	2006	1	1	1	3	1	1	1	0	1	0	1	1	0	2	2	2	2	1	1	1	0	0	83	2	3	1	1	0	1
615	2006	1	1	0	2	0	1	1	1	1	0	1	1	0	1	2	1	2	1	0	0	0	2	61.5	1	2	2	0	0	2
616	2006	1	2	0	2	1	1	1	1	1	0	1	1	0	0	2	2	2	2	0	0	0	0	72	1	3	4	1	0	2
617	2006	1	1	1	3	1	1	1	0	1	0	1	1	0	2	2	2	2	1	0	2	2	0	76.5	1	3	4	0	2	2
618	2006	1	0	0	2	1	1	0	0	0	0	1	1	0	0	0	2	2	2	1	2	2	2	34	0	3	4	1	1	2
619	2006	1	2	1	2	1	1	2	0	1	0	1	1	0	2	2	0	2	1	0	2	0	0	74.5	1	3	2	0	1	1
620	2006	1	1	0	3	1	1	1	0	1	0	1	1	0	2	2	2	2	1	0	1	1	0	79	1	3	3	1	1	2
621	2006	1	2	1	2	1	1	1	1	1	1	1	1	0	1	1	0	2	1	1	1	0	0	64.5	1	3	4	1	1	1
622	2006	1	0	0	2	1	1	1	0	1	1	1	1	0	2	0	0	2	2	0	2	2	1	39	0	3	2	1	0	2
623	2006	1	1	1	3	1	1	1	1	1	0	1	1	0	2	2	2	2	1	1	0	2	0	80.5	2	3	3	0	2	1
624	2006	1	1	1	3	1	1	3	0	1	0	1	1	0	1	2	1	2	1	0	0	0	0	80	1	3	1	0	1	2
625	2006	1	1	1	3	1	1	1	0	1	0	1	1	1	2	0	0	2	0	0	1	2	1	61	1	3	4	1	2	1
626	2006	1	0	0	2	1	1	1	0	0	0	0	1	1	2	0	0	2	1	2	2	2	0	46.5	0	3	0	1	0	2
627	2006	1	2	1	2	1	1	2	0	0	0	0	1	0	2	1	2	2	1	0	1	1	0	77	1	3	0	1	1	2
628	2006	1	1	1	3	0	1	1	0	0	0	1	1	0	2	2	2	2	1	0	0	1	0	83	2	3	2	0	0	2
629	2006	1	2	1	2	0	1	1	0	1	0	1	1	1	2	2	2	2	1	0	1	2	0	68	1	3	1	1	2	2
630	2006	1	2	1	3	1	1	1	0	1	0	1	1	1	2	2	2	2	1	0	0	0	0	85.5	2	3	3	1	1	2
631	2006	1	2	1	3	1	1	2	0	0	0	1	1	0	1	2	2	2	1	1	0	0	0	81	2	3	3	0	2	2
632	2006	1	1	1	1	1	1	1	0	0	0	1	1	0	2	0	2	2	1	0	1	2	0	67	1	2	1	1	2	2
633	2006	1	1	1	2	0	1	2	0	0	0	0	1	0	2	2	2	2	1	2	0	0	0	85.5	2	3	2	1	0	2
634	2006	1	2	1	2	1	1	1	1	1	0	1	1	0	2	2	2	2	1	0	0	2	0	79	1	3	2	0	1	1
635	2006	1	1	1	2	1	1	2	0	1	0	1	1	1	2	2	2	2	1	0	1	2	2	69	1	3	0	1	1	2
636	2006	1	2	1	2	1	1	1	0	0	0	1	1	1	2	2	2	2	1	0	0	2	0	76.5	1	3	0	1	0	2
637	2006	1	1	0	2	1	1	1	0	0	0	1	1	0	2	2	2	2	1	0	0	2	0	79	1	3	0	0	0	1
638	2006	1	1	1	3	1	1	1	0	0	1	1	1	0	2	1	2	2	1	0	0	0	0	84.5	2	3	2	1	1	1
639	2006	1	1	1	2	1	1	1	1	0	1	1	1	1	2	2	2	2	1	0	0	1	0	84	2	3	4	0	2	1
640	2006	1	1	3	2	1	1	1	0	0	0	1	1	0	2	0	1	2	1	0	1	0	0	70	1	2	4	0	0	2
641	2006	1	1	1	2	1	1	1	1	1	0	0	1	0	2	1	2	2	1	0	0	0	0	71	1	3	4	0	1	1
642	2006	1	1	3	3	1	1	3	0	0	0	1	1	0	1	2	2	2	1	0	0	2	0	74.5	1	3	4	1	2	1
643	2006	1	1	1	2	1	0	2	1	0	0	1	1	1	2	2	0	2	2	0	2	0	0	63.5	1	3	1	1	2	2
644	2006	1	2	1	2	1	0	1	1	1	0	1	0	1	0	2	1	2	2	0	0	2	0	54	1	3	2	1	2	1
645	2006	1	2	0	3	1	1	2	0	1	0	1	1	0	2	1	1	2	1	0	1	2	2	54	1	3	4	0	0	2
646	2006	1	1	1	2	1	1	1	0	0	0	1	1	0	2	2	2	2	1	0	0	1	0	89	2	3	2	0	1	2
647	2006	1	1	1	2	1	1	1	0	1	0	0	1	0	0	0	1	2	1	0	2	0	0	53	1	3	4	0	2	2
648	2006	1	1	3	2	1	1	1	1	0	0	0	1	1	2	2	0	1	1	0	0	2	2	57.5	1	3	1	1	1	1
649	2006	1	1	0	3	1	1	1	1	1	0	0	1	0	2	0	0	2	2	0	1	2	0	39	0	3	2	1	1	1
650	2006	1	1	0	2	1	1	1	1	1	0	1	1	0	2	2	2	2	2	0	0	0	0	76.5	1	3	4	1	1	1
651	2006	1	2	0	2	1	0	1	0	1	0	1	1	0	2	2	2	2	0	0	0	2	0	79	1	3	4	1	0	2
652	2006	1	0	0	2	1	1	2	0	0	0	0	1	1	2	1	1	2	2	0	0	2	0	67.5	1	3	2	0	1	1
653	2006	1	0	0	2	1	1	1	1	0	0	1	1	0	2	1	1	2	2	0	2	2	2	52.5	1	3	0	1	1	2
654	2006	1	1	1	2	1	1	2	0	0	0	0	1	0	2	2	2	2	0	0	2	2	2	70	1	3	2	0	1	2
655	2006	1	1	1	2	1	0	1	0	0	0	1	1	0	2	2	2	2	2	1	0	0	0	88	2	3	1	1	2	2
656	2006	1	1	1	2	1	1	1	1	0	0	1	1	0	2	0	1	2	0	0	0	0	1	70	1	3	1	1	1	1
657	2006	1	1	1	1	1	1	1	1	1	0	0	1	0	1	2	2	2	2	0	0	0	2	69.5	1	2	4	0	1	0
658	2006	1	2	1	1	1	1	3	0	1	0	1	1	1	0	2	2	2	2	0	0	0	0	68.5	1	3	4	0	2	1
659	2006	1	1	1	2	1	1	2	0	0	0	1	1	0	2	2	2	2	2	1	0	0	0	75.5	1	3	4	0	1	1
660	2006	1	1	0	3	1	1	1	1	1	0	1	1	1	2	2	2	1	0	0	1	0	0	74.5	1	3	4	1	1	1
661	2006	1	1	1	2	1	1	1	0	0	0	1	1	0	2	2	2	2	0	0	1	0	0	74	1	3	0	0	2	1
662	2006	1	1	1	2	1	1	1	0	0	0	0	1	0	2	1	2	2	0	0	0	1	0	83	2	3	4	1	0	2
663	2006	1	1	1	3	1	0	1	0	1	0	1	1	1	2	2	2	2	2	0	0	0	0	73	1	3	1	1	1	2
664	2006	1	1	1	3	1	0	2	0	0	0	1	1	0	2	1	2	0	1	0	1	1	0	65	1	2	4	1	1	2
665	2006	1	1	1	2	1	1	3	0	0	0	0	1	0	0	2	2	2	2	0	0	0	0	68.5	1	2	4	0	1	1
666	2006	1	1	1	2	1	1	1	0	1	0	1	1	0	0	2	0	0	0	2	0	0	0	44.5	0	3	4	1	2	2
667	2006	1	1	2	3	1	1	1	1	1	0	1	1	0	0	2	1	2	1	0	1	0	0	70	1	3	4	0	2	0
668	2006	1	0	0	1	1	1	0	1	1	1	0	1	0	0	0	0	1	1	0	1	1	1	32.5	0	2	2	0	1	1
669	2006	1	1	1	3	0	0	3	0	1	0	0	1	1	2	2	2	2	0	0	0	0	0	90	2	3	4	1	1	1
670	2006	1	1	1	3	1	0	1	0	1	0	1	1	0	2	2	1	2	2	0	2	2	2	57	1	2	4	1	0	2
671	2006	1	1	1	3	1	0	0	0	1	0	1	1	1	2	2	2	2	2	1	0	2	0	68	1	2	4	0	1	2
672	2006	1	1	1	2	1	1	2	0	1	0	1	1	0	2	2	2	2	0	0	0	2	0	82.5	2	3	4	1	1	1
673	2006	1	1	1	2	1	1	1	1	1	0	0	1	0	2	2	2	2	2	1	0	1	0	80.5	2	3	2	1	0	1
674	2006	1	1	0	3	1	1	1	0	1	0	1	1	1	2	1	2	2	1	0	1	2	0	72	1	3	2	1	0	1
675	2006	1	1	0	2	1	0	1	1	0	0	0	1	0	2	1	0	2	2	0	2	0	2	60	1	3	4	1	0	2
676	2006	1	1	1	2	1	0	0	1	0	0	1	1	1	2	0	0	0	2	0	2	0	0	45.5	0	3	1	1	1	2
677	2006	1	2	3	2	1	0	2	1	0	0	1	1	1	2	2	2	2	1	0	0	2	2	68	1	2	4	0	0	2
678	2006	1	1	1	3	1	0	1	0	1	0	1	1	1	2	0	2	2	1	0	2	0	0	72	1	2	1	1	1	1
679	2006	1	1	1	2	1	0	2	1	0	0	1	1	0	2	1	0	2	1	0	0	2	0	64	1	3	4	1	1	1
680	2006	1	1	0	1	1	1	1	0	1	0	1	1	1	0	2	2	2	1	0	0	2	0	72	1	2	4	0	2	1
681	2006	1	0	0	2	1	1	1	0	1	0	1	1	0	2	2	2	2	1	0	1	2	0	74	1	3	4	1	1	1
682	2006	1	1	1	1	1	1	2	0	0	0	0	1	0	2	1	2	2	1	0	0	0	0	77	1	3	1	1	2	2
683	2006	1	1	0	2	1	1	1	0	0	0	1	1	0	2	2	2	2	0	0	0	2	1	77.5	1	3	2	1	1	1
684	2006	1	0	0	2	1	1	0	0	0	0	1	1	1	1	2	2	2	1	0	2	0	2	56	1	3	2	1	1	1
685	2006	1	1	1	2	1	1	1	1	1	0	1	1	0	2	2	2	2	1	0	1	1	2	65.5	1	3	4	1	1	1
686	2006	1	1	1	2	0	1	1	0	1	0	0	1	1	2	2	2	2	1	0	1	2	1	65.5	1	3	0	1	0	2
687	2006	1	1	1	2	1	1	1	0	0	0	1	1	0	0	2	2	2	2	0	0	2	0	64.5	1	3	1	1	1	1
688	2006	1	1	3	2	0	1	1	1	1	0	1	1	0	0	0	0	2	2	0	0	2	2	45.5	0	3	2	1	2	1
689	2006	1	0	0	2	1	1	3	1	1	1	0	1	0	2	1	0	2	2	1	0	1	1	59	1	2	2	1	0	0
690	2006	1	1	1	2	1	1	2	1	0	0	1	1	0	2	2	2	2	1	0	0	0	0	89	2	3	0	1	1	0
691	2006	1	1	1	2	1	1	1	0	1	0	1	1	0	1	0	1	1	1	0	0	0	0	58.5	1	3	2	1	1	1
692	2006	1	1	1	2	1	1	1	0	0	0	0	1	1	2	2	2	1	2	0	1	0	0	72	1	3	4	0	1	1
693	2006	1	1	3	3	1	2	1	0	1	0	1	1	1	2	2	2	0	0	0	0	0	0	77	1	3	1	0	2	1
694	2006	1	1	1	3	0	2	1	0	0	0	1	1	0	2	1	2	2	1	1	0	1	2	71	1	3	2	1	2	1
695	2006	1	2	1	3	1	2	1	1	1	0	1	1	0	2	2	2	2	1	0	2	0	0	81.5	2	3	1	1	1	2
696	2006	1	1	1	2	0	2	1	0	1	0	1	1	1	2	2	2	2	1	0	0	0	0	84	2	3	2	1	1	2
697	2006	1	0	0	2	0	2	1	0	0	0	1	1	1	2	2	2	2	2	0	0	2	0	81.5	2	3	0	0	0	2
698	2006	1	1	0	2	0	2	1	1	0	0	0	1	0	2	2	2	1	2	1	1	0	2	63.5	1	3	0	1	0	2
699	2006	1	1	1	3	1	2	1	0	1	0	1	1	0	2	2	2	2	2	0	0	0	0	78	1	2	4	1	1	1
700	2006	1	1	1	3	1	2	1	1	0	0	1	1	0	0	1	2	0	1	0	0	0	0	60.5	1	3	4	0	0	2
701	2006	1	1	1	3	1	2	1	0	1	0	1	1	0	2	2	2	2	0	1	0	0	0	86.5	2	3	4	1	2	1
702	2006	1	1	1	3	1	2	1	0	1	0	1	1	0	2	2	2	2	1	0	0	0	0	84	2	3	4	1	1	1
703	2006	1	1	0	3	1	2	1	0	1	0	1	1	0	0	0	1	2	1	0	0	2	2	47	0	2	4	1	1	1
704	2006	1	1	1	2	1	2	1	1	0	0	0	1	0	0	2	2	2	1	0	0	0	0	73.5	1	2	4	1	2	2
705	2006	1	1	0	3	1	2	1	1	1	0	1	1	0	2	2	2	2	0	1	0	0	0	94	2	3	4	1	1	1
706	2006	1	1	0	3	1	2	1	1	1	0	1	1	0	0	2	2	1	1	0	0	0	0	66.5	1	3	4	1	1	2
707	2006	1	1	1	3	1	2	1	0	0	0	1	1	0	2	2	1	2	2	0	0	0	0	72	1	3	4	1	2	2
708	2006	1	2	3	2	1	2	1	1	1	0	1	1	1	0	1	1	2	1	0	0	0	0	75.5	1	3	1	1	2	2
709	2006	1	1	1	3	1	2	1	0	1	0	1	1	0	2	2	2	2	1	0	0	2	0	81.5	2	3	3	0	1	2
710	2006	1	1	0	3	1	2	1	1	0	0	0	1	0	0	2	2	2	1	0	0	0	0	74.5	1	3	2	0	1	2
711	2006	1	2	1	2	1	2	1	1	0	0	1	0	0	2	2	2	2	2	0	2	0	0	70.5	1	3	2	0	2	2
712	2006	1	1	3	2	1	2	1	1	1	0	1	1	0	2	2	2	0	0	1	0	0	0	84.5	2	3	4	1	1	2
713	2006	1	2	1	3	1	2	1	1	0	0	1	1	0	0	2	2	2	0	0	0	0	0	85.5	2	3	3	1	0	2
714	2006	1	1	1	3	1	2	1	0	1	0	1	1	0	2	2	2	2	1	0	0	0	0	84	2	3	1	1	1	2
715	2006	1	2	0	2	1	2	1	0	1	0	1	1	0	2	2	2	2	0	0	0	0	0	92.5	2	3	1	1	1	2
716	2006	1	1	3	2	1	2	0	0	1	0	1	1	0	1	0	1	2	1	0	1	1	2	55.5	1	2	4	0	1	2
717	2006	1	1	0	3	0	2	2	0	1	1	1	0	1	2	1	2	0	0	1	0	1	0	70	1	3	2	1	0	1
718	2006	1	1	1	2	1	2	1	0	1	0	1	1	1	2	1	2	2	1	0	1	0	0	79.5	1	3	4	1	2	1
719	2006	1	1	1	2	1	2	1	0	1	1	1	1	0	0	2	2	2	1	0	1	0	0	77	1	3	1	0	2	1
720	2006	1	2	2	0	1	2	2	0	0	1	1	1	1	2	2	2	2	1	0	0	2	2	63	1	2	4	1	1	2
721	2006	1	2	3	1	1	2	2	1	1	0	1	1	0	2	2	0	2	1	0	1	0	0	77	1	3	2	1	1	1
722	2006	1	1	3	2	0	2	2	1	0	0	1	0	0	0	1	1	2	1	0	1	0	2	49.5	0	3	1	1	0	1
723	2006	1	1	0	2	0	2	1	0	1	0	1	0	0	2	1	0	2	1	1	0	0	1	74	1	3	0	0	0	2
724	2006	1	0	0	3	1	2	1	1	0	0	1	1	0	2	1	2	2	2	0	1	0	2	53.5	1	3	4	1	1	2
725	2006	1	2	1	1	1	2	1	0	0	0	0	1	0	1	1	0	1	1	0	0	0	0	66	1	3	1	1	2	1
726	2006	1	1	1	3	1	2	2	0	1	0	1	1	0	1	0	1	0	1	0	2	0	2	48.5	0	3	1	1	1	1
727	2006	1	2	3	3	1	2	1	0	1	0	1	1	0	0	2	2	2	1	0	0	0	0	73.5	1	3	3	1	1	1
728	2006	1	1	1	3	0	2	3	0	0	0	0	0	1	2	2	2	2	1	0	0	0	0	83	2	3	0	1	1	1
729	2006	1	1	0	1	1	2	1	1	0	0	1	1	0	1	1	0	2	0	0	0	2	0	59.5	1	3	4	0	1	1
730	2006	1	1	1	3	1	2	1	0	1	0	1	1	0	2	2	2	2	2	0	2	0	0	76.5	1	2	4	1	1	1
731	2006	1	1	1	3	1	2	1	0	0	0	0	1	0	1	1	0	2	1	0	0	0	0	70.5	1	3	0	0	0	2
732	2006	1	2	3	2	1	2	2	0	0	0	1	1	0	2	2	2	2	1	0	2	0	0	73	1	3	4	1	0	2
733	2006	1	1	1	1	1	2	0	1	0	0	0	1	0	2	0	2	2	1	0	0	2	2	56	1	3	4	1	0	2
734	2006	1	1	0	3	1	2	2	0	1	0	1	1	0	0	1	1	2	1	0	0	2	0	59.5	1	2	4	1	1	1
735	2006	1	1	1	2	1	2	1	0	1	0	0	1	0	0	2	1	2	0	0	2	0	0	70	1	3	2	1	0	1
736	2006	1	1	1	2	1	2	3	1	1	0	0	1	0	2	2	2	2	2	0	0	2	0	73	1	2	1	1	2	1
737	2006	1	1	0	2	1	2	2	1	1	0	1	1	0	2	2	2	2	0	0	0	2	0	90	2	3	3	0	2	1
738	2006	1	1	1	2	1	2	1	1	1	0	0	1	0	0	1	0	2	0	1	0	0	0	68	1	2	4	1	0	1
739	2006	1	1	1	2	1	2	1	1	0	1	1	0	0	2	0	2	2	0	0	0	0	2	72	1	3	2	0	0	1
740	2006	1	1	1	2	1	2	2	1	1	0	1	1	0	1	2	2	2	0	0	2	0	0	74.5	1	3	4	1	2	2
741	2006	1	1	1	3	1	2	1	1	1	0	1	1	0	2	1	1	2	1	0	2	2	2	46.5	0	3	4	0	1	2
742	2006	1	2	1	1	1	2	1	0	1	0	1	1	0	2	2	2	2	0	0	2	1	0	82.5	2	3	0	0	0	1
743	2006	1	2	1	3	1	2	2	1	0	1	0	1	0	2	2	0	0	0	1	0	0	0	77.5	1	3	1	1	1	2
744	2006	1	1	0	0	1	2	3	0	0	0	0	1	1	2	2	1	2	1	0	2	2	0	72	1	3	1	1	0	2
745	2006	1	2	0	1	1	2	2	1	1	1	0	1	0	2	2	0	2	1	0	0	1	0	71	1	3	4	1	0	2
746	2006	1	1	1	3	1	2	1	0	1	0	0	1	0	1	1	2	2	0	0	1	2	0	62.5	1	2	4	1	1	0
747	2006	1	1	1	3	1	2	1	0	1	0	1	1	0	2	2	2	2	0	0	0	2	1	77.5	1	2	4	1	2	1
748	2006	1	1	1	3	1	2	1	1	1	0	1	1	0	0	2	0	0	0	0	0	0	0	76.5	1	3	2	1	2	1
749	2006	1	1	3	2	1	2	1	1	1	0	0	1	0	2	0	2	2	2	0	0	0	0	82	2	3	4	1	1	0
750	2006	1	1	0	3	1	2	1	1	1	0	1	1	0	2	0	0	0	1	0	1	1	0	55.5	1	3	2	1	1	1
751	2006	1	1	0	2	1	2	1	1	1	1	0	1	1	2	2	2	2	2	0	0	2	0	73	1	3	2	1	2	0
752	2006	1	2	0	3	1	2	2	1	1	0	1	1	0	2	2	2	2	1	0	0	0	0	88	2	3	3	0	1	1
753	2006	1	1	1	3	1	2	1	0	1	0	1	1	0	1	2	2	2	2	0	0	0	0	77	1	3	3	0	1	0
754	2006	1	1	1	2	0	2	1	0	1	1	1	1	0	2	0	2	2	1	0	2	0	0	77	1	3	1	1	1	1
755	2006	1	1	1	2	1	2	1	1	1	0	1	1	0	2	1	1	2	0	0	2	0	0	70	1	3	2	0	1	1
756	2006	1	1	0	2	1	2	1	0	1	0	1	1	0	2	1	1	2	1	0	1	0	0	77.5	1	3	4	0	1	2
757	2006	1	2	1	2	1	2	1	0	0	0	1	1	0	2	2	2	2	0	0	0	0	0	84	2	3	4	0	2	2
758	2006	1	2	0	2	1	2	1	0	0	1	1	1	0	2	2	2	2	0	0	0	1	0	90	2	3	4	1	1	0
759	2006	1	0	0	1	1	2	1	1	0	1	0	1	0	2	2	2	2	0	0	2	0	0	85	2	3	4	0	0	1
760	2006	1	2	1	1	1	2	2	1	1	0	0	1	0	2	2	2	2	2	0	1	0	0	75.5	1	3	4	1	1	1
761	2006	1	2	1	2	1	2	1	0	1	0	1	1	0	2	1	2	2	1	0	0	2	0	71	1	3	4	0	1	1
762	2006	1	0	0	2	1	2	1	0	1	0	0	1	0	0	1	0	1	1	0	0	0	1	37.5	0	3	2	1	1	1
763	2006	1	0	1	2	1	2	1	0	1	0	0	1	1	2	0	2	2	1	0	2	0	0	66	1	3	2	1	1	1
764	2006	1	2	1	2	1	2	2	1	0	1	0	1	1	2	0	2	2	1	0	0	0	2	74.5	1	3	4	0	1	2
765	2006	1	1	1	2	1	2	1	1	1	1	1	1	1	2	2	0	2	1	0	1	2	0	61	1	2	4	1	1	2
766	2006	1	1	1	2	1	2	2	0	0	0	0	1	0	1	1	0	2	1	1	0	0	1	59.5	1	3	3	0	1	1
767	2006	1	2	3	1	1	2	3	1	0	0	0	1	0	2	0	0	2	1	0	2	2	0	51.5	1	1	2	1	0	1
768	2006	0	2	1	2	1	1	1	1	0	1	1	1	0	2	2	2	2	0	0	2	0	0	85	2	2	1	1	1	2
769	2006	0	1	1	2	1	1	1	0	1	0	1	1	0	2	0	0	2	2	0	1	2	2	50	0	3	4	1	0	1
770	2006	0	1	1	1	1	1	2	1	1	1	0	1	1	2	1	1	2	1	0	1	2	0	65	1	1	1	1	1	1
771	2006	0	1	1	2	1	0	3	1	1	0	0	1	0	2	0	0	2	0	0	1	1	1	63.5	1	3	4	0	1	1
772	2006	0	1	1	2	1	0	2	1	0	0	1	1	0	2	0	0	2	2	0	2	2	2	42.5	0	3	2	0	0	2
773	2006	0	1	1	3	1	0	1	0	1	0	1	1	0	2	2	2	2	1	0	1	2	0	76.5	1	3	2	1	1	1
774	2006	0	1	1	2	1	0	1	0	1	0	1	1	0	2	1	2	2	0	0	0	2	2	70.5	1	3	3	1	1	1
775	2006	0	1	1	3	1	0	2	0	1	0	1	1	0	2	1	2	2	0	0	0	0	0	88	2	3	4	0	1	2
776	2006	0	1	1	1	1	0	2	1	0	0	1	1	0	2	2	2	2	2	0	0	0	0	75.5	1	3	4	0	1	2
777	2006	0	1	1	2	1	0	2	1	0	0	1	1	0	2	0	1	2	1	0	1	2	2	57.5	1	3	3	0	1	2
778	2006	0	1	1	2	1	1	3	1	1	0	0	1	0	2	2	1	2	1	0	0	0	0	84.5	2	3	4	1	1	1
779	2006	0	1	0	3	1	1	2	0	1	0	1	1	0	1	0	1	1	1	0	0	0	1	58.5	1	3	4	1	1	1
780	2006	0	2	1	2	0	0	2	0	1	0	1	1	0	2	2	2	0	1	0	0	0	0	73.5	1	2	1	1	0	2
781	2006	0	1	1	2	1	0	3	0	1	0	0	1	0	2	2	2	2	2	0	0	0	0	86.5	2	3	1	1	1	2
782	2006	0	2	1	2	1	0	2	0	1	0	1	1	0	2	2	2	1	1	0	0	0	0	84.5	2	2	4	0	1	0
783	2006	0	1	1	1	1	1	1	1	1	0	0	1	0	2	0	0	2	1	0	0	2	2	41.5	0	2	1	1	2	2
784	2006	0	1	1	3	1	1	1	1	1	0	1	1	0	2	2	2	2	1	0	0	1	0	81.5	2	3	4	1	1	1
785	2006	0	1	0	1	1	1	1	0	1	1	1	1	1	2	0	2	2	0	0	2	2	2	60.5	1	2	2	1	1	2
786	2006	0	2	0	1	1	1	2	1	0	0	0	1	0	2	1	2	2	1	1	0	0	2	73.5	1	3	2	1	1	2
787	2006	0	1	1	3	0	0	2	1	1	0	1	1	0	2	2	2	2	2	0	0	0	2	70.5	1	3	4	1	1	1
788	2006	0	2	0	2	1	1	1	1	1	0	1	1	0	2	2	2	2	0	1	0	0	0	94	2	3	4	0	0	2
789	2006	0	1	1	3	1	2	2	0	0	0	0	1	0	2	2	2	2	0	0	1	0	0	90	2	3	4	0	1	1
790	2006	0	1	1	3	1	2	2	0	1	0	1	1	0	2	0	1	2	0	0	0	2	0	52.5	1	2	4	1	2	1
791	2006	0	0	0	3	1	2	1	0	1	0	1	1	0	2	2	0	2	0	1	1	2	2	57	1	2	2	1	2	1
792	2006	0	2	1	2	1	2	3	0	0	0	0	1	0	2	1	2	2	0	1	1	0	0	79.5	1	3	4	1	1	2
793	2006	0	2	1	1	1	2	3	1	1	1	0	1	0	1	0	0	1	0	0	0	0	0	69.5	1	2	4	1	1	1
794	2006	0	2	1	2	1	1	2	0	1	1	0	1	0	2	2	2	2	1	1	0	2	0	78	1	3	4	0	1	1
795	2006	0	0	0	1	1	2	1	0	0	0	1	1	0	1	0	0	1	1	0	0	0	1	53.5	1	3	2	1	0	0
796	2006	0	1	1	2	1	0	2	0	1	0	0	1	0	2	0	0	2	1	0	1	0	0	72.5	1	2	4	1	0	1
797	2006	0	1	0	1	1	0	1	0	1	1	0	1	0	2	0	0	2	2	0	2	0	1	50	0	2	2	1	2	1
798	2006	0	2	1	1	1	0	2	1	1	1	0	1	0	2	0	2	2	1	0	1	2	0	72	1	3	2	0	1	2
799	2006	0	1	1	2	1	0	2	1	1	0	0	1	0	2	1	0	2	1	1	1	1	2	51.5	1	2	2	1	2	1
800	2006	0	0	0	1	1	0	1	0	1	1	1	1	0	2	0	2	2	1	0	2	0	2	64.5	1	2	4	1	1	1
801	2006	0	1	1	2	1	1	2	0	1	0	0	1	1	2	1	1	2	1	0	0	0	0	79	1	3	4	1	2	2
802	2006	0	1	0	3	1	2	2	1	1	0	1	1	1	0	1	1	2	1	0	0	0	0	70.5	1	3	3	0	1	1
803	2006	0	1	0	2	0	2	3	0	0	1	1	1	0	2	2	2	2	2	0	0	2	2	66.5	1	3	2	1	1	1
804	2006	0	1	1	2	1	2	3	1	1	1	1	1	0	0	2	2	2	0	1	0	0	0	84.5	2	3	1	1	2	2
805	2006	0	1	1	3	1	2	1	1	1	0	0	1	0	2	2	0	0	0	0	1	0	2	61	1	3	1	1	1	2
806	2006	0	1	1	3	1	2	3	0	1	0	0	1	0	2	2	2	2	1	0	1	1	0	76.5	1	3	3	0	0	1
807	2006	0	2	1	2	1	2	2	1	1	0	0	1	0	2	0	2	2	0	0	0	0	0	88	2	3	1	1	2	2
808	2006	0	2	0	2	1	2	1	0	0	1	0	1	0	2	0	2	2	0	0	1	2	2	57	1	3	4	1	1	1
809	2006	0	2	1	2	1	2	2	1	1	1	1	1	0	2	0	1	2	0	0	2	2	2	58.5	1	3	4	0	1	2
810	2006	0	1	0	2	1	2	2	0	1	0	1	1	0	2	0	0	0	1	1	0	0	0	59.5	1	3	2	0	0	2
811	2006	0	2	1	3	1	2	2	1	0	1	0	1	0	2	2	2	2	1	0	0	0	2	79	1	3	1	0	1	2
812	2006	0	2	1	1	1	2	1	1	1	1	1	1	0	2	0	1	2	1	1	2	0	0	66.5	1	2	2	1	2	1
813	2006	0	1	1	2	1	2	2	0	0	0	1	1	0	2	0	2	2	0	0	1	2	0	75.5	1	3	3	0	1	0
814	2006	0	1	1	2	1	2	3	0	1	0	0	1	0	2	0	1	2	1	0	0	0	1	67.5	1	2	4	1	1	1
815	2006	0	1	1	3	1	2	1	0	0	0	0	1	0	0	1	2	2	0	0	0	0	0	73.5	1	3	4	1	1	1
816	2006	0	2	3	3	1	2	1	0	0	0	1	1	0	2	0	2	2	1	0	0	2	2	64.5	1	3	3	0	2	2
817	2006	0	1	1	2	1	2	2	0	1	0	1	1	0	2	2	2	2	0	0	0	0	0	95	2	3	4	1	1	2
818	2006	0	1	0	2	0	2	2	0	1	1	1	1	0	2	2	2	2	2	1	2	0	0	73	1	2	2	1	0	2
819	2006	0	1	1	1	1	2	1	1	1	1	1	1	0	2	2	2	2	0	1	2	2	0	76.5	1	2	4	1	1	2
820	2006	0	0	0	2	1	2	2	1	0	0	1	1	0	2	1	1	2	2	1	2	0	2	59	1	3	4	0	2	1
821	2006	0	1	1	2	0	2	2	0	1	0	0	1	0	2	2	0	2	2	0	2	2	2	48.5	0	3	0	1	0	1
822	2006	0	2	1	1	0	2	1	0	1	0	0	1	0	2	1	1	2	1	0	0	0	2	67.5	1	3	2	1	2	2
823	2006	0	1	0	3	1	2	1	0	1	0	1	1	0	2	1	2	2	1	0	2	1	2	64.5	1	3	1	1	1	2
824	2006	0	1	0	3	1	2	1	0	0	0	1	1	0	2	1	2	2	0	0	0	1	0	78	1	3	4	1	1	1
825	2006	0	1	0	3	1	2	2	1	1	0	0	1	0	0	2	2	2	2	0	0	0	0	78.5	1	3	1	1	1	1
826	2006	0	1	1	3	1	2	1	0	1	0	1	1	0	2	2	2	2	1	0	0	0	0	86.5	2	3	2	1	1	2
827	2006	0	1	0	3	1	2	2	0	0	0	1	1	0	2	0	2	2	1	1	0	2	1	63.5	1	3	4	0	1	1
828	2006	0	2	1	3	1	2	3	0	1	0	1	1	0	2	2	2	2	1	0	0	2	0	79	1	3	3	0	0	2
829	2006	0	2	1	3	1	2	2	0	0	0	1	1	0	2	2	0	2	0	1	0	0	0	84.5	2	3	3	0	1	2
830	2006	0	1	1	3	1	2	2	0	1	0	1	1	0	2	0	2	2	1	0	0	0	0	74.5	1	2	4	1	1	1
831	2006	0	1	1	3	1	2	1	0	1	0	1	1	0	2	2	2	2	1	1	1	0	0	80.5	2	3	4	1	1	1
832	2006	0	2	1	3	1	2	1	1	1	0	0	1	0	0	1	2	2	2	1	1	0	0	61.5	1	3	1	1	1	1
833	2006	0	2	3	2	1	2	1	0	1	1	1	1	0	2	0	2	2	0	0	0	0	0	93	2	3	1	1	0	2
834	2006	0	0	0	0	1	2	1	0	0	0	1	1	0	2	0	0	2	0	0	1	0	2	58.5	1	3	4	1	1	2
835	2006	0	1	0	3	1	2	2	0	0	0	1	1	0	2	2	2	2	0	0	0	0	0	81.5	2	3	3	1	1	1
836	2006	0	2	3	0	1	2	2	0	1	1	0	1	1	2	0	2	2	1	0	1	0	2	67	1	3	2	0	1	2
837	2006	0	2	1	0	1	0	2	0	1	1	0	1	0	2	0	0	2	1	1	1	2	2	51.5	1	1	4	1	0	2
838	2006	0	1	1	2	1	0	3	0	0	0	0	1	0	2	2	2	2	1	1	0	0	1	75.5	1	3	1	1	1	2
839	2006	0	1	0	2	1	0	2	1	0	1	0	1	0	2	2	2	2	1	0	0	2	1	74	1	2	2	1	0	2
840	2006	0	1	1	2	1	0	3	0	1	1	1	1	0	2	0	2	1	0	0	1	0	0	72.5	1	1	2	1	0	1
841	2006	0	1	1	2	1	0	3	0	1	1	1	1	1	2	2	2	2	1	0	0	1	0	86.5	2	3	1	1	1	2
842	2006	0	1	1	2	1	0	1	1	1	0	0	1	0	2	0	0	2	0	0	0	2	0	63.5	1	3	4	1	1	2
843	2006	0	2	1	1	1	0	3	0	0	0	1	1	0	2	0	2	1	2	0	1	2	0	62.5	1	1	2	0	1	1
844	2006	0	2	1	1	1	0	2	0	1	0	0	1	0	2	1	2	2	0	1	0	2	0	79.5	1	3	4	1	1	1
845	2006	0	2	1	3	1	0	3	0	1	0	1	1	0	2	0	2	2	2	0	2	0	0	74.5	1	2	4	1	1	1
846	2006	0	2	1	2	1	0	2	1	1	0	0	1	1	2	0	2	2	1	0	1	2	0	69.5	1	3	2	1	1	0
847	2006	0	2	1	1	1	0	2	1	1	0	1	1	0	2	2	2	2	1	1	0	0	2	73	1	3	4	0	1	2
848	2006	0	2	1	2	1	1	2	1	1	0	0	1	0	2	0	1	2	0	0	0	2	0	73.5	1	2	4	1	1	1
849	2006	0	1	1	2	1	1	2	1	1	1	0	1	0	0	0	0	2	0	1	0	0	2	55.5	1	3	2	1	2	0
850	2006	0	2	1	1	1	1	2	0	1	0	0	1	0	2	0	0	2	0	0	1	0	2	66	1	2	2	0	1	2
851	2006	0	2	1	1	1	1	2	0	0	1	1	1	0	2	0	2	2	1	0	2	2	2	59.5	1	2	2	1	1	1
852	2006	0	0	0	2	1	0	1	0	0	1	1	1	0	1	2	2	2	0	1	1	2	1	67	1	3	2	1	0	2
853	2006	0	1	1	2	1	0	1	1	1	0	1	1	0	2	1	2	0	0	1	0	0	0	75	1	2	4	1	0	1
854	2006	0	1	0	2	1	0	2	0	1	0	1	1	0	2	1	2	2	0	0	0	2	0	75.5	1	2	4	0	1	1
855	2006	0	1	1	2	1	0	2	0	1	1	1	1	0	2	0	2	2	1	0	0	0	2	69.5	1	2	1	1	1	2
856	2006	0	1	1	2	1	0	1	0	1	1	0	1	0	2	1	2	2	1	0	0	0	1	74.5	1	3	1	1	1	2
857	2006	0	1	1	1	1	0	2	1	1	1	0	1	0	2	2	0	2	1	0	0	0	2	69.5	1	1	1	1	1	1
858	2006	0	2	1	0	1	0	2	1	1	1	0	1	1	2	2	2	2	1	0	0	0	0	84	2	1	1	1	2	1
859	2006	0	1	0	3	1	0	1	0	0	0	0	1	0	2	1	2	2	1	1	1	1	0	71	1	3	2	1	0	1
860	2006	0	2	1	3	1	0	2	1	1	0	1	1	0	2	0	2	2	2	0	1	2	0	64.5	1	3	1	1	1	2
861	2006	0	2	0	1	1	0	3	1	1	1	0	1	0	2	2	2	2	0	0	2	2	0	75	1	1	1	1	1	2
862	2006	0	1	0	1	1	0	1	1	1	1	0	1	0	2	0	0	2	1	0	2	2	0	57.5	1	2	2	1	2	2
863	2006	0	1	1	2	1	0	2	0	1	1	1	1	0	2	1	2	2	1	1	1	1	2	63.5	1	2	2	0	1	1
864	2006	0	1	1	2	1	0	3	0	0	0	1	1	0	2	2	2	2	0	0	0	0	0	97.5	2	3	4	0	0	2
865	2006	0	1	3	1	1	0	2	1	0	0	1	1	0	2	1	1	0	1	1	1	1	1	54.5	1	3	2	0	0	2
866	2006	0	2	1	1	1	0	2	1	1	0	1	1	0	2	2	2	2	1	0	0	0	0	86.5	2	2	4	0	2	1
867	2006	0	0	0	2	1	0	1	0	1	1	1	1	0	2	0	2	2	1	0	2	2	2	59.5	1	2	2	0	1	1
868	2006	0	2	1	2	1	1	3	0	1	0	1	1	0	2	1	2	2	1	0	0	1	0	79.5	1	3	3	0	0	1
869	2006	0	2	0	3	1	1	2	1	1	0	0	1	0	2	1	1	2	1	1	1	0	0	71.5	1	3	4	0	2	1
870	2006	0	1	1	2	1	1	1	0	1	1	0	1	0	2	0	0	2	2	0	0	0	0	59	1	3	1	1	1	2
871	2006	0	1	1	2	1	1	2	1	0	0	0	1	0	2	0	0	2	2	0	1	2	2	50	0	3	4	1	2	1
872	2006	0	1	1	2	1	1	2	1	0	1	0	1	0	2	0	2	2	1	0	0	2	0	69.5	1	2	1	1	1	2
873	2006	0	1	1	1	1	1	1	1	1	1	1	1	0	2	1	0	2	0	0	0	2	1	63.5	1	3	2	1	1	1
874	2006	0	1	1	2	1	1	3	0	1	0	0	1	0	2	1	2	2	1	0	1	0	0	78.5	1	2	4	1	2	0
875	2006	0	1	1	2	1	1	2	0	1	0	1	1	0	2	1	1	2	1	0	0	1	0	71.5	1	3	4	0	0	2
876	2006	0	2	0	1	1	0	3	0	1	0	0	1	0	2	0	2	2	0	0	2	2	0	68	1	1	2	0	0	1
877	2006	0	0	0	2	1	0	2	1	1	1	1	1	0	2	2	2	1	1	0	2	2	2	62	1	2	2	1	2	2
878	2006	0	1	1	2	1	0	2	0	0	0	1	1	0	2	1	2	2	1	0	1	2	1	67	1	2	4	1	1	1
879	2006	0	2	1	3	1	0	2	0	1	0	1	1	0	2	1	2	2	1	0	0	2	0	79.5	1	3	3	0	1	2
880	2006	0	1	1	2	1	0	3	0	0	0	0	1	0	2	0	2	2	1	0	1	2	0	72	1	2	1	1	1	1
881	2006	0	1	1	2	1	0	2	0	1	0	0	1	0	2	1	2	2	0	1	0	1	2	69.5	1	3	4	0	1	1
882	2006	0	1	1	2	1	0	2	0	1	0	0	1	0	2	0	2	2	1	0	2	1	0	69.5	1	3	1	1	1	1
883	2006	0	2	1	0	1	0	2	0	0	0	1	1	1	2	0	2	2	0	1	0	2	0	74.5	1	2	1	1	2	2
884	2006	0	1	1	2	1	0	1	0	0	0	1	1	0	2	1	1	2	1	0	0	2	2	62.5	1	3	3	0	1	1
885	2006	0	1	0	2	1	0	1	0	1	1	0	1	0	2	0	2	2	1	1	0	0	1	71	1	2	4	1	1	1
886	2006	0	1	1	2	1	0	3	0	1	1	0	1	0	2	2	2	2	0	0	2	1	2	72.5	1	1	1	1	1	2
887	2006	0	2	1	2	1	0	3	0	1	0	1	1	0	2	0	2	2	1	0	2	2	0	67	1	3	3	1	1	1
888	2006	0	2	1	2	1	0	3	0	1	0	1	1	0	2	2	2	2	0	0	0	0	0	87.5	2	3	1	1	0	2
889	2006	0	0	0	1	1	0	2	0	1	0	1	1	0	2	1	0	2	0	0	2	1	0	66	1	1	2	0	1	1
890	2006	0	1	1	2	1	0	3	0	1	0	1	1	0	2	0	2	2	0	1	2	0	0	77	1	3	3	0	2	2
891	2006	0	1	0	2	1	0	3	0	0	1	0	1	1	2	0	0	2	1	0	0	2	2	51.5	1	3	1	1	1	2
892	2006	0	2	0	2	1	0	2	1	1	0	0	1	0	2	1	2	2	0	0	2	2	0	75.5	1	3	1	1	1	2
893	2006	0	1	1	2	1	1	2	0	0	0	0	1	0	2	1	2	2	0	1	0	2	0	77	1	3	4	0	2	2
894	2006	0	1	1	2	1	1	3	1	1	0	0	1	0	2	0	2	2	1	0	1	2	2	62	1	1	2	0	0	1
895	2006	0	2	1	1	1	1	2	1	1	0	0	1	0	2	0	0	2	1	0	1	0	1	60	1	3	1	0	0	1
896	2006	0	2	1	1	1	1	1	0	1	1	0	1	0	2	2	2	2	1	0	0	0	2	76.5	1	2	4	1	1	2
897	2006	0	1	1	3	1	1	2	0	1	0	1	1	0	2	0	2	2	1	0	0	0	0	71	1	3	3	0	1	2
898	2006	0	2	1	2	1	1	2	0	1	0	0	1	0	0	0	0	2	0	0	0	0	0	69	1	3	3	0	2	1
899	2006	0	1	1	0	0	1	1	1	0	1	0	1	0	2	1	2	2	1	0	1	2	2	64.5	1	2	2	1	1	1
900	2006	0	1	1	3	1	1	2	0	1	0	0	1	0	2	1	2	2	1	1	2	0	0	71	1	2	2	1	0	2
901	2006	0	2	1	1	1	0	1	1	1	0	1	1	0	2	1	0	1	1	0	0	0	2	70.5	1	3	3	1	2	2
902	2006	0	2	0	1	1	0	2	1	1	1	1	1	0	2	1	2	2	1	1	1	2	1	63.5	1	1	2	1	0	2
903	2006	0	0	0	2	1	0	1	1	1	1	0	1	0	2	0	0	2	1	0	1	2	2	55	1	3	3	0	1	2
904	2006	0	1	1	2	1	0	3	0	1	1	1	1	1	2	0	2	2	1	0	2	2	0	67	1	1	1	1	1	2
905	2006	0	2	1	3	1	1	2	0	1	0	1	1	0	2	2	2	2	1	0	0	1	0	83	2	3	2	1	1	1
906	2006	0	2	1	2	1	1	3	0	1	0	1	1	0	2	2	2	2	0	0	0	0	0	100	2	3	4	1	2	2
907	2006	0	1	0	3	1	1	2	1	1	0	1	1	0	2	2	2	2	1	0	2	0	0	86.5	2	2	2	1	1	1
908	2006	0	1	0	3	1	1	2	0	1	0	1	1	0	2	1	1	2	1	0	2	0	2	62.5	1	2	2	0	1	0
909	2006	0	2	1	1	1	1	2	1	1	1	0	1	0	2	0	1	1	0	1	2	0	0	65.5	1	2	4	1	1	1
910	2006	0	1	0	3	1	1	1	0	1	0	1	1	0	2	0	2	2	1	0	1	2	2	59.5	1	3	2	1	1	1
911	2006	0	1	0	3	1	1	2	0	1	0	1	1	0	2	0	2	2	2	1	2	0	2	56	1	3	1	1	2	2
912	2006	0	1	0	2	1	1	1	1	1	1	1	1	0	2	0	2	2	0	0	0	2	0	78	1	2	4	0	2	1
913	2006	0	2	1	3	1	1	1	0	1	1	1	1	1	2	2	1	2	1	1	1	0	0	76	1	3	3	0	1	2
914	2006	0	1	0	1	1	0	1	1	1	0	1	1	0	2	1	2	1	1	1	2	0	1	66.5	1	2	2	1	0	2
915	2006	0	2	0	1	1	0	2	1	1	1	1	1	0	2	0	2	1	1	0	1	1	2	60	1	3	1	1	1	1
916	2006	0	1	1	1	1	0	2	1	1	0	1	1	0	2	1	1	2	1	1	0	0	0	74	1	3	4	1	1	1
917	2006	0	1	1	3	1	2	3	0	1	0	1	1	0	2	0	1	2	1	0	2	0	0	70	1	3	1	1	1	1
918	2006	0	2	1	3	1	2	2	0	1	0	1	1	0	2	2	2	2	0	0	1	2	2	66.5	1	3	3	1	1	1
919	2006	0	2	0	2	1	2	2	0	0	0	1	1	0	2	0	2	2	0	0	2	2	0	73	1	2	4	0	0	1
920	2006	0	2	1	3	1	2	2	0	0	0	0	1	0	2	1	2	2	1	0	0	0	0	78.5	1	3	2	0	0	0
921	2006	0	2	1	2	1	2	2	0	1	0	1	1	0	2	2	0	2	1	0	2	2	2	54.5	1	3	3	0	1	1
922	2006	0	1	0	2	1	2	1	1	0	0	0	1	1	2	1	0	2	1	1	0	2	2	59	1	2	4	1	2	1
923	2006	0	1	0	2	1	2	2	0	0	1	1	1	0	2	0	2	2	0	0	0	0	0	85.5	2	2	1	1	2	1
924	2006	0	2	1	2	1	2	3	0	1	1	1	1	0	2	2	2	2	0	0	2	0	0	85	2	3	4	0	2	1
925	2006	0	1	1	2	1	2	2	0	0	0	1	1	0	2	2	2	2	1	0	0	0	0	86.5	2	3	4	0	2	2
926	2006	0	1	0	2	1	2	1	1	1	1	0	1	0	2	1	2	2	1	0	2	2	1	64.5	1	3	4	1	1	1
927	2006	0	2	1	1	1	2	2	0	0	0	0	1	0	1	2	2	2	1	1	0	0	2	78.5	1	2	4	1	1	1
928	2006	0	1	1	2	1	2	1	0	0	1	0	1	0	2	1	2	2	1	0	0	2	0	74.5	1	3	3	0	0	2
929	2006	0	1	1	2	1	2	1	1	1	0	0	1	0	2	1	2	2	1	0	0	1	0	79.5	1	3	1	1	0	2
930	2006	0	2	1	2	1	2	2	1	1	1	1	1	0	2	1	2	2	0	0	0	0	0	88	2	2	4	0	1	1
931	2006	0	2	1	2	1	2	1	0	0	1	0	1	0	2	0	2	2	1	1	2	2	0	66	1	3	4	0	1	1
932	2006	0	2	1	2	1	2	1	0	1	0	1	1	0	2	1	2	2	1	0	0	2	0	74.5	1	3	3	1	1	1
933	2006	0	1	1	2	1	2	2	0	1	0	1	1	0	2	1	0	2	1	1	0	0	0	76.5	1	3	3	0	1	2
934	2006	0	2	1	1	1	0	1	1	1	1	0	1	0	2	0	0	2	1	0	0	0	0	66.5	1	2	1	1	1	2
935	2006	0	2	1	1	1	0	1	1	1	1	0	1	0	2	2	2	2	1	0	2	0	0	80.5	2	2	1	1	1	1
936	2006	0	1	1	1	1	1	2	1	1	0	1	1	0	2	2	2	2	1	0	1	0	2	74	1	3	4	1	1	2
937	2006	0	1	0	0	1	1	2	0	0	0	1	1	0	2	2	1	2	1	1	1	2	0	71	1	3	1	0	1	1
938	2006	0	1	1	1	1	1	3	0	1	0	0	1	0	2	0	1	2	1	1	2	0	1	64	1	2	1	1	1	1
939	2006	0	2	3	1	1	1	1	1	1	1	0	1	0	2	2	2	2	1	0	0	2	2	71.5	1	2	4	1	1	1
940	2006	0	2	1	1	1	1	2	1	0	0	0	1	0	2	2	2	2	0	2	2	2	0	66.5	1	3	1	1	1	1
941	2006	0	2	1	2	1	0	2	0	1	0	1	1	0	2	2	2	2	1	1	1	0	0	78	1	2	4	0	1	1
942	2006	0	1	1	3	1	0	3	0	1	0	1	1	0	2	2	2	2	1	0	1	2	0	79	1	3	3	0	0	1
943	2006	0	2	0	1	1	0	1	0	1	0	0	1	0	2	1	0	2	1	1	0	2	0	64	1	2	4	0	1	1
944	2006	0	2	1	1	1	0	2	0	1	1	1	1	0	2	1	2	2	1	0	0	2	0	77	1	2	1	1	1	1
945	2006	0	1	1	1	1	0	2	0	1	1	1	1	1	2	1	0	0	1	1	0	2	0	54.5	1	3	3	1	2	2
946	2006	0	1	1	1	1	0	2	1	1	0	1	1	0	2	1	2	2	1	0	0	2	0	77	1	1	4	1	1	1
947	2006	0	2	1	1	1	0	2	0	1	1	1	1	0	2	1	1	2	1	1	1	2	0	61.5	1	3	2	1	1	1
948	2006	0	1	1	2	1	0	2	0	1	1	0	1	0	2	0	2	2	1	0	2	2	0	69.5	1	2	4	1	1	1
949	2006	0	2	1	2	1	0	1	1	1	1	0	1	0	2	0	2	2	1	1	1	2	0	66	1	2	2	1	2	0
950	2006	0	1	1	3	1	1	2	0	1	0	1	1	0	2	1	2	2	1	0	1	2	0	69.5	1	3	4	0	2	1
951	2006	0	0	0	2	1	1	1	0	1	0	1	1	0	2	0	2	2	1	0	1	2	1	64.5	1	3	1	1	1	2
952	2006	0	1	1	2	1	1	2	0	1	0	0	1	0	2	0	0	2	0	0	0	2	2	56	1	2	4	1	1	1
953	2006	0	0	0	2	1	0	1	1	1	0	1	1	0	2	0	0	2	1	0	2	2	0	52.5	1	3	1	1	1	1
954	2006	0	1	1	1	1	0	2	1	1	0	0	1	0	2	0	2	2	1	1	0	2	0	66	1	3	1	0	0	1
955	2006	0	0	0	2	1	0	1	1	1	1	0	1	0	2	0	0	2	1	1	2	0	2	46.5	0	2	2	1	1	2
956	2006	0	2	1	2	1	1	2	0	1	0	1	1	0	1	1	2	2	0	1	0	2	0	72.5	1	3	4	1	2	2
957	2006	0	1	1	3	1	1	1	1	1	0	1	1	0	2	1	1	2	1	1	0	2	0	69	1	3	4	0	1	1
958	2006	0	0	0	2	1	0	1	0	1	1	1	1	0	2	0	0	1	1	0	1	0	1	53	1	3	2	1	1	1
959	2006	0	1	1	2	1	0	2	0	0	0	0	1	0	2	1	2	2	1	1	0	0	0	86	2	1	2	1	1	1
960	2006	0	1	1	2	1	0	2	1	1	1	1	1	0	2	1	0	2	2	1	1	2	1	51.5	1	2	4	1	2	1
961	2006	0	2	1	2	1	0	1	1	1	0	0	1	0	2	2	1	2	1	0	0	2	0	74.5	1	3	1	1	1	2
962	2006	0	1	1	1	1	0	1	0	1	0	1	1	0	2	2	2	2	1	0	0	0	0	96.5	2	3	3	1	1	1
963	2006	0	2	1	0	1	1	3	1	1	1	0	1	0	2	2	2	1	0	1	1	0	0	82	2	2	4	1	1	1
964	2006	0	1	1	2	0	1	1	1	0	0	1	1	0	2	1	2	2	0	1	1	0	0	84.5	2	2	0	1	0	2
965	2006	0	2	1	0	1	1	3	0	1	0	0	1	0	2	0	0	1	0	0	2	2	1	40.5	0	2	4	1	1	1
966	2006	0	2	1	2	1	1	2	0	1	1	1	1	0	2	2	2	2	1	0	2	2	2	66.5	1	2	4	0	2	2
967	2006	0	2	1	2	1	1	3	1	1	1	0	1	1	2	0	2	2	1	0	0	0	0	79.5	1	3	4	1	1	1
968	2006	0	2	2	1	1	0	0	0	1	0	0	1	0	2	0	0	2	1	0	0	0	0	75	1	3	4	0	1	0
969	2006	0	1	1	2	1	0	2	1	1	0	0	1	1	2	0	0	0	1	1	0	2	0	52	1	2	4	1	2	1
970	2006	0	2	1	3	1	1	2	0	1	0	0	1	0	2	2	0	0	2	1	1	2	0	56.5	1	3	3	0	1	1
971	2006	0	2	1	1	1	1	2	0	0	0	1	1	0	0	1	2	2	1	1	0	0	0	71.5	1	2	1	1	0	2
972	2006	0	2	1	1	1	0	2	0	1	0	0	1	0	2	0	0	2	0	0	0	0	0	78.5	1	2	4	0	1	1
973	2006	0	1	1	1	1	1	1	0	1	1	0	1	0	2	0	0	2	1	1	2	0	0	69	1	3	4	1	1	1
974	2006	0	2	1	1	1	1	2	0	0	0	0	1	0	2	2	2	2	1	1	2	0	0	83	2	2	4	1	2	1
975	2006	0	1	1	3	1	1	2	1	1	0	1	1	0	2	2	2	2	1	0	1	0	0	89	2	3	3	0	1	2
976	2006	0	1	1	3	1	1	1	0	0	0	0	1	0	2	2	2	2	0	1	2	0	1	79	1	3	4	1	2	1
977	2006	0	1	1	3	1	1	1	0	1	0	1	1	0	2	0	2	2	1	0	1	0	0	73.5	1	3	4	1	2	2
978	2006	0	1	1	1	1	1	2	0	1	1	0	1	0	2	2	2	0	1	1	2	0	0	76	1	3	4	0	0	2
979	2006	0	2	1	0	1	1	2	1	1	1	0	1	0	2	0	2	0	1	0	0	0	0	66.5	1	2	2	1	1	1
980	2006	0	0	0	3	1	0	1	0	0	1	1	1	0	2	0	0	2	1	0	0	1	2	52.5	1	2	4	1	2	2
981	2006	0	1	1	1	1	2	2	1	1	0	0	1	0	2	0	0	2	1	2	2	0	0	51.5	1	3	4	1	1	2
982	2006	0	1	1	1	1	1	1	0	0	1	1	1	0	2	2	2	2	1	0	2	0	0	84	2	2	4	1	1	1
983	2006	0	0	0	2	1	2	0	0	1	1	1	1	0	2	1	2	2	0	1	2	2	2	62	1	2	2	1	0	1
984	2006	0	1	0	3	1	2	1	0	1	0	1	0	0	2	2	2	2	2	0	2	0	0	70.5	1	3	3	0	1	1
985	2006	0	2	1	3	1	2	3	0	1	0	1	1	0	2	2	2	2	0	0	2	0	2	77.5	1	3	3	1	1	1
986	2006	0	2	1	2	1	1	2	0	1	0	1	1	0	2	1	2	2	0	0	0	0	0	83	2	2	4	1	1	2
987	2006	0	1	0	2	0	1	1	0	1	1	1	1	1	2	1	2	2	1	0	2	2	2	62	1	2	2	0	2	0
988	2006	0	1	0	2	1	1	2	1	1	1	0	1	1	2	0	0	2	2	1	2	2	2	44	0	1	2	0	0	2
989	2006	0	2	1	0	1	1	2	0	1	1	1	1	0	2	1	2	2	0	0	1	2	0	78	1	1	4	1	1	1
990	2006	0	1	1	2	1	0	2	1	0	0	1	1	0	2	2	2	2	0	1	1	0	0	86.5	2	3	3	0	0	2
991	2006	0	2	1	0	1	0	1	1	1	1	0	1	0	2	1	2	2	1	1	0	0	1	71	1	1	2	1	0	2
992	2006	0	1	0	2	1	0	3	0	0	0	1	1	1	0	0	0	2	1	0	0	0	0	68	1	3	2	1	1	1
993	2006	0	2	1	2	1	0	1	0	0	0	0	1	1	2	2	2	2	1	0	0	2	0	79	1	2	1	1	2	2
994	2006	0	0	0	0	1	0	1	0	0	1	0	1	0	2	0	0	2	0	1	0	2	1	51.5	1	2	2	1	1	1
995	2006	0	2	1	2	1	1	1	0	1	1	0	1	1	0	0	2	2	0	0	0	0	0	71	1	3	2	0	2	1
996	2006	0	0	0	2	0	1	2	0	1	1	0	1	0	2	0	0	2	1	0	2	2	2	47.5	0	2	2	0	1	1
997	2006	0	1	1	3	1	1	2	0	1	0	1	1	0	2	0	2	2	0	0	1	0	0	64.5	1	3	4	1	1	1
998	2006	0	0	0	3	1	1	1	0	0	0	0	1	0	2	1	2	2	1	1	0	0	2	68.5	1	3	2	1	1	2
999	2006	0	2	1	3	1	1	2	0	1	0	1	1	0	1	2	2	2	0	0	1	1	0	75.5	1	3	1	1	1	1
1000	2006	0	1	0	3	1	1	1	0	1	0	1	1	0	1	1	2	2	1	0	0	0	0	82.5	2	2	1	1	1	1
1001	2006	0	1	1	1	1	0	2	1	1	1	0	1	0	2	1	2	2	2	2	2	2	2	48.5	0	2	2	0	1	1
1002	2006	0	1	1	0	1	0	2	1	1	1	1	1	0	2	1	1	2	1	1	1	1	2	59	1	2	2	1	2	2
1003	2006	0	0	0	2	1	0	2	0	0	0	1	1	0	2	1	1	2	0	1	1	0	1	72.5	1	2	4	1	1	2
1004	2006	0	1	1	1	1	0	1	1	1	1	1	1	0	2	1	2	2	2	1	2	0	2	58.5	1	2	4	1	0	2
1005	2006	0	1	1	2	1	0	2	1	0	0	0	1	0	2	2	1	1	1	1	1	0	0	66.5	1	2	2	1	1	2
1006	2006	0	2	1	2	1	1	3	0	0	0	1	1	0	2	2	2	0	1	1	0	0	0	81	2	3	4	1	1	2
1007	2006	0	1	1	3	1	1	2	0	1	0	0	1	1	0	0	0	0	1	0	1	0	2	33.5	0	3	1	1	2	1
1008	2006	0	1	1	3	1	1	2	0	1	0	0	1	1	2	2	0	1	0	0	1	2	2	58.5	1	3	3	0	1	2
1009	2006	0	1	0	1	0	1	1	0	0	1	0	1	0	2	1	2	2	0	1	0	0	0	78.5	1	1	0	1	1	0
1010	2006	0	0	0	2	1	1	1	0	1	1	0	1	0	2	0	2	2	1	0	2	1	1	64.5	1	2	4	1	1	1
1011	2006	0	1	1	3	1	1	2	0	0	0	0	1	0	2	1	2	2	0	0	1	0	0	85.5	2	3	1	1	1	1
1012	2006	0	2	1	3	0	1	2	0	0	0	1	1	0	2	0	2	2	0	0	2	1	0	67	1	3	4	0	2	1
1013	2006	0	1	1	3	1	1	1	0	0	0	1	1	0	2	1	2	2	0	0	1	0	0	80.5	2	3	4	0	1	1
1014	2006	0	1	0	2	1	1	1	1	1	0	1	1	0	2	1	2	2	0	0	1	0	0	80.5	2	3	1	1	1	1
1015	2006	0	2	1	3	1	1	1	0	0	0	1	1	0	2	0	2	2	0	0	1	1	0	73	1	3	1	1	1	0
1016	2006	0	1	1	2	1	1	1	0	0	1	1	1	0	2	1	2	2	0	0	1	0	0	78	1	3	4	1	1	1
1017	2006	0	2	1	1	1	1	3	1	1	1	0	1	0	2	1	2	2	1	0	0	0	0	79.5	1	3	1	1	2	1
1018	2006	0	2	1	2	1	1	1	0	1	0	0	1	0	2	2	2	2	1	0	1	1	0	76.5	1	3	4	0	1	1
1019	2006	0	1	0	1	1	0	2	1	1	0	1	1	0	2	1	0	2	2	1	1	1	2	51.5	1	3	4	1	1	1
1020	2006	0	1	0	1	1	0	2	0	1	0	1	1	0	2	0	2	2	1	0	0	0	0	82	2	1	1	1	0	2
1021	2006	0	2	3	1	1	0	1	0	1	0	1	0	0	2	0	2	2	0	0	0	2	0	77	1	3	4	0	0	1
1022	2006	0	2	1	1	1	0	2	0	1	0	1	1	0	2	2	2	2	0	0	2	1	0	74	1	1	1	1	1	2
1023	2006	0	1	1	1	1	0	3	0	0	1	1	1	0	2	2	2	2	1	0	1	2	2	69	1	3	4	1	2	1
1024	2006	0	0	0	2	1	0	1	0	1	1	1	1	0	1	2	0	2	0	0	2	2	0	63.5	1	3	4	1	0	2
1025	2006	0	2	1	1	1	1	3	0	1	0	1	1	0	2	2	2	2	0	1	0	0	0	89	2	3	4	1	1	2
1026	2006	0	1	0	2	1	1	2	1	1	0	1	1	0	2	0	2	2	1	1	2	0	2	63.5	1	3	1	1	1	2
1027	2006	0	2	1	1	1	1	2	0	1	0	1	1	1	2	2	2	2	0	0	0	0	0	95	2	3	3	1	2	2
1028	2006	0	2	1	3	1	1	2	0	1	0	0	1	0	2	0	2	2	1	0	0	0	0	76	1	3	3	0	1	0
1029	2006	0	1	0	3	1	1	1	0	0	0	1	1	0	2	1	1	2	1	0	0	2	1	67.5	1	2	4	1	1	1
1030	2006	0	1	0	2	1	1	1	0	1	0	1	1	0	2	2	2	2	0	0	0	0	0	84	2	3	1	1	1	1
1031	2006	0	1	1	3	1	1	1	0	1	0	1	1	0	2	0	2	2	1	0	0	0	0	79.5	1	3	2	0	2	1
1032	2006	0	1	1	1	1	1	2	1	1	0	0	1	0	2	0	2	2	1	1	0	2	2	61	1	3	4	1	2	2
1033	2006	0	1	1	2	1	1	2	0	1	0	0	1	0	2	0	2	2	1	0	0	0	1	68.5	1	2	1	1	1	1
1034	2006	0	2	1	2	1	1	1	0	0	0	1	1	0	2	0	2	2	0	0	0	0	0	80.5	2	3	4	0	1	1
1035	2006	0	1	1	2	1	1	3	0	0	1	1	1	0	2	0	2	2	0	0	0	0	0	79.5	1	3	4	0	1	1
1036	2006	0	1	0	2	1	1	1	0	0	1	1	1	0	2	1	2	2	0	0	1	0	0	83	2	3	1	1	1	1
1037	2006	0	1	0	2	1	1	2	1	1	1	1	1	0	2	0	2	2	1	0	1	1	1	58.5	1	3	4	1	1	1
1038	2006	0	2	3	2	1	1	1	0	0	1	1	1	0	2	0	2	2	1	0	2	1	0	69.5	1	3	4	1	1	0
1039	2006	0	2	0	2	1	1	2	0	1	0	1	1	0	2	2	2	2	1	0	0	0	2	70.5	1	3	1	1	1	1
1040	2006	0	1	1	3	0	2	1	0	1	0	1	1	0	2	2	0	2	1	0	1	2	1	64.5	1	3	1	1	1	1
1041	2006	0	1	0	2	1	2	1	0	1	0	1	1	0	2	1	1	2	1	0	2	2	2	57.5	1	3	4	1	1	1
1042	2006	0	0	0	3	1	2	1	0	1	0	1	1	0	2	0	1	2	0	0	1	0	0	71	1	3	4	0	1	1
1043	2006	0	2	0	2	1	2	2	0	0	0	1	1	0	2	0	2	2	0	0	1	0	0	74.5	1	3	3	0	1	1
1044	2006	0	2	1	3	1	2	1	1	0	0	1	1	0	2	0	2	2	0	0	0	0	0	80.5	2	3	3	1	2	0
1045	2006	0	0	0	2	1	2	1	0	0	1	1	1	0	2	1	2	2	0	0	2	0	0	69.5	1	3	4	1	1	1
1046	2006	0	1	1	2	1	2	3	1	0	1	0	1	0	2	0	2	2	0	0	2	1	0	69.5	1	3	4	1	1	1
1047	2006	0	2	1	1	1	2	1	0	0	0	0	1	0	2	1	2	2	0	0	2	1	0	75.5	1	3	1	1	1	1
1048	2006	0	2	0	2	1	2	1	1	1	1	0	1	0	2	0	2	2	1	0	2	1	0	61	1	2	4	1	1	1
1049	2006	0	2	1	0	0	2	2	1	0	1	1	1	0	2	2	2	1	1	0	0	1	1	77	1	2	4	1	1	2
1050	2006	0	1	1	2	1	2	1	0	1	0	1	1	0	2	2	0	0	1	2	0	0	2	54	1	2	4	0	1	0
1051	2006	0	0	0	2	1	2	2	0	0	1	0	1	0	2	0	2	2	0	0	0	1	1	67	1	2	4	1	1	1
1052	2006	0	1	3	2	1	2	1	0	1	1	1	1	0	2	0	2	1	0	0	1	0	1	68.5	1	3	4	1	1	0
1053	2006	0	1	0	2	1	2	1	1	1	0	1	1	0	2	0	2	2	0	0	1	1	1	64.5	1	3	4	0	2	1
1054	2006	0	2	0	0	1	2	1	1	0	1	0	1	0	2	1	2	2	0	0	1	1	0	75.5	1	3	4	0	1	1
1055	2006	0	1	1	3	1	2	1	0	1	0	1	1	0	2	0	2	2	1	0	1	0	0	66	1	3	4	1	1	1
1056	2006	0	1	1	3	1	2	1	0	0	0	1	1	0	2	0	2	2	0	0	0	0	1	69.5	1	3	4	1	2	1
1057	2006	0	1	1	3	1	2	2	0	0	0	1	1	0	2	1	2	2	0	0	1	0	0	78	1	3	3	0	1	1
1058	2006	0	1	1	2	1	2	1	0	0	0	0	1	0	2	0	2	2	1	0	2	0	1	67	1	2	4	1	1	1
1059	2006	0	2	1	2	1	2	2	1	1	0	0	1	0	1	0	2	2	0	0	2	2	0	62.5	1	2	1	1	1	2
1060	2006	0	1	1	1	1	0	2	0	0	1	0	1	0	2	2	2	2	2	1	2	0	0	70.5	1	2	2	1	1	2
1061	2006	0	0	0	2	1	2	1	0	1	0	1	1	0	2	0	2	2	1	0	2	0	2	62	1	2	4	1	1	2
1062	2006	0	1	1	2	0	2	1	1	0	0	0	1	0	2	2	2	2	0	0	0	2	0	87.5	2	3	2	0	1	1
1063	2006	0	1	0	1	0	2	2	0	0	1	0	1	0	2	1	2	2	0	1	0	1	0	71	1	3	1	1	1	1
1064	2006	0	2	1	1	1	2	2	0	0	0	1	1	0	2	0	2	2	0	0	0	0	0	85.5	2	3	4	1	1	0
1065	2006	0	1	1	3	0	2	2	0	1	0	1	1	0	2	0	2	2	0	0	1	0	0	78	1	3	3	1	1	1
1066	2006	0	2	1	2	1	2	2	1	1	1	0	1	0	2	0	2	2	1	0	1	0	0	72	1	3	3	0	1	1
1067	2006	0	1	1	2	1	2	1	1	1	0	1	1	0	2	0	0	2	0	0	0	2	0	50	0	3	4	0	2	2
1068	2006	0	0	0	0	0	2	1	0	0	0	1	1	0	2	1	2	2	1	0	2	1	1	61	1	3	2	1	1	1
1069	2006	0	1	1	2	1	1	2	1	1	0	0	1	1	2	2	2	2	2	2	0	2	0	65.5	1	2	3	1	1	1
1070	2006	0	2	1	0	0	1	2	1	1	1	0	1	0	0	2	2	0	2	0	0	1	2	49	0	2	2	1	1	1
1071	2006	0	2	1	2	1	2	2	1	1	1	0	1	0	2	1	2	2	1	0	1	0	0	74.5	1	2	4	1	1	1
1072	2006	0	1	1	2	1	1	2	0	1	1	1	1	0	2	1	1	2	0	0	0	0	1	73.5	1	1	1	1	0	2
1073	2006	0	2	1	1	1	2	3	1	1	0	1	1	0	2	1	2	2	0	0	0	0	0	88	2	3	4	1	1	0
1074	2006	0	2	1	1	0	2	2	1	0	1	0	1	0	2	1	2	2	0	0	0	1	0	83	2	2	4	1	1	1
1075	2006	0	0	0	2	0	1	1	1	1	1	1	1	0	2	2	2	2	2	0	1	0	2	71.5	1	1	2	1	0	1
1076	2006	0	1	1	2	1	2	1	0	0	0	1	1	0	2	0	2	2	0	0	1	0	0	80.5	2	3	4	1	1	1
1077	2006	0	2	3	3	1	2	2	0	1	0	0	1	0	2	2	2	2	0	0	1	2	0	77.5	1	3	3	1	2	2
1078	2006	0	2	1	1	1	2	2	0	0	0	1	1	0	2	2	2	2	0	0	0	0	0	95	2	3	1	1	1	1
1079	2006	0	2	1	1	1	1	1	1	1	0	0	1	0	0	1	0	2	1	1	1	2	0	49.5	0	3	1	1	2	1
1080	2006	0	1	0	2	1	1	2	0	1	0	1	1	0	2	0	2	2	1	1	0	1	1	68.5	1	3	4	1	2	2
1081	2006	0	2	0	1	1	1	2	0	0	0	1	1	0	2	0	2	2	0	1	0	0	0	87	2	3	4	1	1	1
1082	2006	0	1	1	2	1	2	2	0	1	0	1	1	0	2	2	2	2	0	0	0	0	0	85	2	3	4	1	1	2
1083	2006	0	1	1	2	1	2	2	1	0	0	1	1	0	2	2	2	1	0	0	1	0	1	75.5	1	3	4	1	1	1
1084	2006	0	1	0	3	1	2	1	0	1	0	1	1	0	2	2	2	2	1	0	0	2	1	74	1	3	4	1	2	2
1085	2006	0	1	0	3	1	2	1	0	1	0	1	1	0	2	2	2	2	1	0	0	0	0	89	2	3	4	1	1	2
1086	2006	0	1	1	2	1	2	1	1	1	0	1	1	0	2	1	2	2	1	0	1	0	0	79.5	1	3	4	0	2	1
1087	2006	0	2	3	1	1	2	3	1	0	0	0	1	0	2	1	2	2	1	0	1	0	0	71	1	3	4	0	2	1
1088	2006	0	0	0	1	1	2	1	0	0	0	1	1	0	2	2	2	2	1	0	1	0	0	79	1	3	4	1	1	1
1089	2006	0	2	1	1	1	2	3	0	0	0	0	1	0	2	0	2	2	0	0	1	2	0	73	1	2	4	1	1	1
1090	2006	0	1	1	2	1	2	2	0	1	1	1	1	0	2	1	2	2	0	0	1	0	0	72	1	3	4	0	1	1
1091	2006	0	1	0	0	1	2	1	1	1	1	0	1	0	2	1	2	2	1	0	2	0	2	69.5	1	2	4	1	1	1
1092	2006	0	1	1	2	1	1	2	0	1	0	1	1	1	2	1	0	2	1	1	1	2	0	59	1	3	1	1	2	2
1093	2006	0	1	1	1	1	1	1	0	1	0	0	1	0	2	2	2	2	1	0	0	0	0	86.5	2	3	4	0	1	1
1094	2006	0	1	0	1	1	0	3	1	1	0	1	1	0	2	0	2	2	0	1	2	2	0	64.5	1	1	1	1	1	1
1095	2006	0	2	1	1	1	0	3	1	1	0	0	1	0	2	2	2	2	0	1	1	2	1	71.5	1	3	4	1	1	2
1096	2006	0	1	1	1	1	1	3	1	1	0	0	0	0	2	0	0	2	2	0	2	2	2	45	0	1	0	1	1	1
1097	2006	0	2	1	1	1	1	2	1	1	0	1	1	0	2	2	2	2	1	1	2	2	2	63	1	3	1	1	1	1
1098	2006	0	2	0	2	0	1	2	1	1	1	0	1	0	2	2	0	2	2	0	0	2	2	59.5	1	2	4	1	0	2
1099	2006	0	2	0	1	1	1	2	1	1	0	1	1	0	2	2	2	2	2	1	0	0	2	70.5	1	2	4	1	2	1
1100	2006	0	1	1	2	1	1	2	1	1	1	1	1	0	2	1	2	2	0	0	2	0	1	73	1	2	4	1	1	1
1101	2006	0	1	2	3	1	1	1	1	0	0	1	1	0	2	1	2	2	1	0	1	0	0	77	1	3	4	0	1	1
1102	2006	0	2	1	1	1	1	3	1	1	1	0	1	0	2	1	2	2	1	0	1	0	0	77	1	3	4	1	1	1
1103	2006	0	1	0	2	1	1	1	1	1	0	1	1	0	2	0	1	2	1	0	2	0	2	54	1	3	1	1	1	1
1104	2006	0	2	1	1	1	0	1	0	1	0	0	1	0	2	2	2	2	1	1	0	0	0	80.5	2	2	4	1	1	1
1105	2006	0	1	0	1	1	0	1	0	1	0	1	1	0	2	1	2	2	1	1	2	2	2	58.5	1	2	4	1	1	2
1106	2006	0	1	1	1	1	1	3	1	1	0	1	1	0	2	1	2	2	1	1	1	0	0	76	1	2	4	1	1	2
1107	2006	0	2	1	3	1	1	2	0	1	0	0	1	0	2	2	1	1	1	0	1	1	0	72.5	1	3	3	0	1	2
1108	2006	0	1	0	0	0	1	1	1	1	1	0	1	0	2	2	0	2	2	0	0	2	2	53.5	1	1	2	1	0	2
1109	2006	0	0	0	1	1	1	2	1	1	1	1	1	0	0	1	2	2	0	1	0	0	0	80	1	2	2	1	2	1
1110	2006	0	0	0	1	1	1	1	0	1	0	1	1	0	2	1	2	2	2	1	0	0	0	76	1	3	2	1	1	1
1111	2006	0	0	0	1	0	1	1	1	1	1	0	1	0	2	2	0	0	1	0	0	1	2	62.5	1	1	0	1	1	1
1112	2006	0	2	0	0	1	1	1	1	1	1	0	1	0	2	2	0	2	2	0	2	0	0	67	1	1	0	1	1	1
1113	2006	0	1	1	2	1	1	3	0	1	1	0	1	0	2	2	0	2	1	0	1	0	0	79.5	1	3	1	1	2	2
1114	2006	0	1	1	3	1	1	3	0	1	0	0	1	0	2	1	2	2	2	2	2	2	2	48.5	0	3	3	0	2	2
1115	2006	0	0	0	2	1	1	1	1	0	0	0	1	0	2	0	2	2	1	0	2	0	2	62	1	3	4	1	0	2
1116	2006	0	1	0	2	1	1	2	0	0	0	1	1	0	2	2	2	2	0	1	2	0	2	71.5	1	2	2	1	1	1
1117	2006	0	1	1	0	1	1	2	1	1	1	0	1	0	2	1	2	2	1	1	1	2	0	66	1	3	1	1	2	1
1118	2006	0	0	0	2	1	1	1	1	1	0	1	1	1	2	1	2	2	1	1	2	0	0	68.5	1	2	2	1	1	2
1119	2006	0	1	0	0	0	1	1	1	0	1	0	1	0	2	2	1	2	2	1	0	0	0	73.5	1	2	1	0	0	2
1120	2006	0	1	1	1	1	0	1	0	1	1	0	1	0	2	2	2	1	1	0	2	0	0	77	1	2	4	1	1	2
1121	2006	0	2	1	2	1	1	1	1	1	0	0	1	0	2	2	2	2	1	1	0	0	0	88	2	3	4	0	1	1
1122	2006	0	1	0	2	1	1	3	0	1	0	0	1	0	2	1	0	2	1	0	1	2	0	51.5	1	3	1	1	1	2
1123	2006	0	0	0	1	1	1	1	0	1	0	1	1	0	2	0	2	2	1	0	2	0	2	48.5	0	2	2	0	0	1
1124	2006	0	1	1	2	1	1	2	1	1	0	0	1	0	2	0	0	2	1	0	1	2	2	52.5	1	2	2	0	1	2
1125	2006	0	1	1	1	1	0	1	1	0	1	0	1	0	2	0	2	2	1	1	2	1	2	58.5	1	1	2	0	0	2
1126	2006	0	1	1	1	1	0	2	1	1	0	0	1	0	2	0	1	2	0	0	2	2	2	50	0	2	4	1	1	2
1127	2006	0	0	0	2	1	0	2	0	1	1	1	1	1	0	0	2	2	1	0	0	0	0	67.5	1	2	4	1	0	1
1128	2006	0	1	1	2	1	0	2	0	1	0	0	1	0	2	1	2	2	1	1	0	0	0	73.5	1	3	4	0	1	1
1129	2006	0	1	3	1	1	1	2	0	1	1	1	1	1	0	1	0	2	1	0	0	2	2	58	1	2	2	1	2	2
1130	2006	0	1	1	2	1	1	1	0	1	0	0	1	0	2	1	2	2	1	1	0	0	0	78.5	1	2	4	0	1	1
1131	2006	0	1	1	1	1	0	1	0	1	0	0	1	0	2	2	0	2	1	0	2	0	2	64.5	1	2	4	1	1	1
1132	2006	0	1	1	1	1	1	2	0	1	0	1	1	0	2	2	2	2	1	0	0	2	2	71.5	1	3	4	1	2	2
1133	2006	0	1	1	1	1	0	2	1	1	0	0	1	0	2	1	1	2	0	1	1	1	0	72.5	1	2	4	1	1	2
1134	2006	0	2	1	2	1	1	2	0	1	0	1	1	0	2	0	2	2	1	0	0	0	2	66	1	2	1	1	1	2
1135	2006	0	1	1	2	1	1	2	0	1	0	0	1	0	2	0	0	2	1	0	2	0	0	59	1	3	1	1	1	1
1136	2006	0	1	3	2	1	1	1	0	1	1	0	1	0	0	1	2	2	1	1	2	2	2	46.5	0	2	2	1	0	2
1137	2006	0	1	1	2	1	2	2	0	0	1	0	1	0	2	1	2	2	1	1	2	0	1	71	1	2	2	1	1	1
1138	2006	0	1	0	1	1	2	2	0	1	1	1	1	0	2	2	0	2	1	0	1	2	0	67	1	2	2	1	1	2
1139	2006	0	1	3	1	1	2	2	0	1	0	0	0	0	2	1	0	0	1	0	2	2	0	55.5	1	2	2	1	1	1
1140	2006	0	1	1	2	1	2	3	0	1	0	0	1	0	2	2	1	1	1	0	0	0	2	72.5	1	2	4	1	1	1
1141	2006	0	2	1	2	1	2	3	0	1	0	1	1	0	2	1	0	2	0	0	0	2	0	64	1	2	4	0	1	2
1142	2006	0	2	1	1	1	2	2	0	1	0	0	1	0	2	0	2	2	1	0	0	2	0	72	1	3	2	1	0	1
1143	2006	0	1	1	2	1	1	2	1	1	0	1	1	0	2	2	1	2	1	1	0	0	0	83.5	2	3	3	1	1	1
1144	2006	0	1	1	2	1	1	2	0	0	0	0	1	1	2	2	2	2	1	1	1	0	0	85.5	2	3	4	0	2	0
1145	2006	0	1	1	2	1	0	2	0	1	1	0	1	0	2	1	0	0	0	0	2	0	2	61.5	1	2	2	1	1	1
1146	2006	0	1	1	2	1	1	2	0	1	0	1	1	0	2	0	0	2	1	1	2	0	2	56.5	1	3	2	1	2	2
1147	2006	0	1	1	2	1	0	1	0	1	1	1	1	0	2	0	0	2	1	0	0	0	1	65	1	2	4	0	1	1
1148	2006	0	2	1	2	1	2	1	1	1	0	1	1	0	2	1	0	2	1	1	1	0	0	69	1	3	4	0	2	2
1149	2006	0	1	1	0	1	0	1	1	1	1	1	1	0	2	0	0	2	1	0	0	0	0	59	1	2	1	1	2	2
1150	2006	0	1	0	2	1	0	1	0	0	0	1	1	0	2	0	0	2	1	0	0	0	1	56.5	1	2	2	0	1	2
1151	2006	0	1	1	2	1	2	1	0	1	0	0	1	0	2	1	1	2	0	1	0	0	0	77.5	1	2	4	1	2	2
1152	2006	0	1	0	3	1	0	1	0	1	0	1	1	0	2	1	2	2	1	0	2	2	2	62	1	2	2	0	0	1
1153	2006	0	1	0	2	1	1	2	1	1	1	0	1	0	1	0	0	1	1	0	0	0	0	58.5	1	2	2	1	1	1
1154	2006	0	1	1	2	1	0	2	0	1	0	1	1	0	2	2	2	0	1	1	0	2	2	63.5	1	1	4	0	0	1
1155	2006	0	2	1	2	1	0	3	0	1	0	1	1	0	2	2	2	2	1	1	0	0	0	90.5	2	3	4	0	2	2
1156	2006	0	1	1	3	1	1	2	0	1	0	0	1	0	2	0	2	2	1	0	0	2	0	77	1	3	4	1	1	1
1157	2006	0	1	1	2	1	1	1	1	1	0	1	1	0	2	0	0	2	1	0	2	0	0	70	1	2	4	0	1	1
1158	2006	0	0	0	2	1	1	2	0	0	0	1	1	0	2	0	1	2	1	1	1	0	0	71.5	1	3	2	1	1	2
1159	2006	0	1	3	1	1	0	1	0	1	1	0	1	0	2	2	0	2	1	1	2	2	2	51	1	2	4	1	2	1
1160	2006	0	1	3	1	1	0	2	1	1	1	1	1	1	2	2	0	2	1	0	0	0	0	87	2	3	2	0	0	2
1161	2006	0	1	1	1	1	1	2	0	1	0	1	1	0	2	0	0	2	1	0	2	0	0	49	0	2	1	1	2	2
1162	2006	0	1	1	1	1	1	2	1	0	1	0	0	1	2	2	1	2	0	0	2	2	1	68	1	2	2	0	1	2
1163	2006	0	1	0	1	1	0	2	1	1	0	0	1	0	1	0	0	2	1	0	0	0	0	47	0	3	2	1	1	1
1164	2006	0	2	1	0	1	0	2	1	1	0	0	1	0	2	1	2	2	1	1	0	1	0	76	1	2	1	1	0	1
1165	2006	0	1	1	2	1	1	2	0	1	0	0	1	0	2	2	0	2	1	0	0	0	2	64.5	1	2	4	1	1	1
1166	2006	0	1	0	2	1	1	2	0	0	0	1	1	0	2	1	2	2	0	0	0	0	2	74.5	1	3	3	1	1	2
1167	2006	0	2	1	2	1	1	2	0	1	0	0	1	1	2	2	2	2	0	0	1	0	0	92.5	2	3	3	0	2	2
1168	2006	0	1	1	2	1	1	2	0	1	0	0	1	0	2	0	2	2	2	0	2	1	2	54.5	1	2	2	1	1	1
1169	2006	0	1	1	3	1	0	1	0	1	0	0	0	1	2	1	1	2	1	0	0	0	0	74	1	2	4	0	2	1
1170	2006	0	2	1	3	1	2	1	1	1	0	0	1	0	2	0	0	0	0	0	0	0	0	66.5	1	3	3	0	1	1
1171	2006	0	1	1	2	1	0	2	0	1	0	0	1	0	2	1	2	2	1	0	0	0	0	82	2	3	4	0	2	2
1172	2006	0	1	3	1	1	0	3	1	1	0	1	1	0	2	1	0	2	0	0	0	0	0	83.5	2	3	1	1	1	2
1173	2006	0	1	0	1	1	0	2	1	1	0	1	1	0	2	1	2	0	1	2	0	0	0	66.5	1	3	4	0	0	2
1174	2006	0	2	1	3	1	2	1	1	1	0	1	1	0	2	2	2	0	0	1	0	0	0	84.5	2	3	4	1	2	2
1175	2006	0	2	1	2	1	2	3	1	1	1	1	1	0	2	0	2	2	1	0	2	2	2	59.5	1	3	4	0	2	2
1176	2006	0	1	0	3	1	2	2	0	1	0	0	1	0	2	1	2	2	1	0	1	0	0	82	2	3	4	0	1	2
1177	2006	0	2	1	2	1	2	3	1	1	0	0	1	0	2	2	2	2	1	0	2	0	0	86.5	2	3	4	1	1	1
1178	2006	0	0	0	2	1	2	1	1	1	0	0	1	0	0	1	0	2	1	0	2	1	0	60.5	1	3	2	0	2	1
1179	2006	0	0	0	1	1	2	2	0	0	0	1	1	0	0	0	0	2	1	0	0	0	2	39.5	0	3	4	0	1	0
1180	2006	0	1	0	2	1	2	3	0	1	0	0	1	0	2	1	2	2	0	1	1	1	2	67	1	3	4	0	1	0
1181	2006	0	2	1	3	1	2	2	0	1	0	1	1	0	2	1	1	1	1	1	1	0	0	67	1	3	4	1	1	1
1182	2006	0	1	1	3	1	2	2	0	1	1	1	1	0	1	0	0	2	0	0	0	0	1	66.5	1	3	2	1	0	1
1183	2006	0	1	1	1	1	2	3	0	1	1	0	1	0	2	0	0	2	1	0	1	0	2	57.5	1	2	4	1	1	1
1184	2006	0	0	0	2	1	2	1	0	0	0	1	1	0	2	0	0	2	1	0	2	2	1	50	0	3	2	0	2	2
1185	2006	0	0	0	2	1	2	2	1	1	0	0	1	0	2	0	0	2	0	0	2	0	2	58.5	1	3	2	1	1	1
1186	2006	0	2	1	3	1	2	1	0	1	0	1	1	0	1	2	2	2	0	1	0	0	0	81	2	3	3	0	0	2
1187	2006	0	2	1	1	1	2	2	1	1	0	0	1	0	2	2	0	2	1	2	2	2	0	56	1	3	4	0	1	1
1188	2006	0	1	0	3	1	2	1	0	1	0	1	1	0	2	2	2	2	1	0	0	0	0	81.5	2	3	2	0	1	2
1189	2006	0	1	1	3	1	2	2	0	1	0	1	1	0	2	1	2	2	1	0	2	2	0	67	1	3	4	0	1	1
1190	2006	0	1	1	3	1	2	2	1	1	0	0	1	0	2	0	2	2	1	0	2	2	0	62	1	3	4	1	1	2
1191	2006	0	0	0	3	1	2	1	0	1	0	1	1	0	2	0	0	2	0	0	0	0	1	60	1	3	2	0	0	1
1192	2006	0	0	0	2	1	2	2	1	1	0	1	1	0	2	0	0	2	1	0	1	0	0	62.5	1	3	4	0	0	1
1193	2006	0	2	1	1	1	2	2	0	1	1	0	1	0	2	0	0	2	0	0	1	0	0	73.5	1	3	3	0	1	1
1194	2006	0	1	1	3	1	2	1	0	1	0	1	1	0	2	1	2	2	0	1	0	0	0	86	2	3	4	0	2	2
1195	2006	0	1	1	1	1	2	2	1	1	0	0	1	0	2	0	2	2	1	0	2	0	0	79.5	1	3	4	1	1	1
1196	2006	0	0	0	1	1	2	1	1	1	0	0	1	0	2	0	0	2	1	0	2	0	0	62.5	1	2	2	1	1	1
1197	2006	0	1	0	1	1	2	2	0	1	0	1	1	0	2	0	2	2	1	0	2	0	0	73.5	1	2	1	1	2	2
1198	2006	0	2	2	1	1	2	1	1	1	0	0	1	0	2	2	2	2	1	0	0	0	0	85.5	2	3	4	1	1	1
1199	2006	0	0	0	2	1	2	1	0	0	1	0	1	0	2	0	1	2	1	1	2	2	0	59	1	2	2	1	1	1
1200	2006	0	1	1	2	1	2	1	0	1	1	1	1	0	2	0	0	2	1	0	1	0	2	55	1	2	4	1	1	1
1201	2006	0	1	1	2	1	2	1	0	1	0	1	1	0	2	2	2	2	1	1	2	2	0	73	1	2	4	0	2	1
1202	2006	0	1	1	2	1	2	3	0	1	0	1	1	0	2	2	0	2	1	0	0	1	0	72	1	3	1	1	2	1
1203	2006	0	1	1	3	1	2	2	0	1	0	1	1	0	2	1	1	2	1	0	1	0	0	75	1	3	4	0	2	2
1204	2006	0	2	1	3	1	2	2	0	0	0	1	1	0	2	2	2	2	1	0	1	0	0	89	2	3	4	1	2	2
1205	2006	0	2	1	3	1	2	1	0	0	0	0	1	0	2	1	1	2	1	0	1	0	0	77.5	1	3	3	0	2	2
1206	2006	0	1	1	2	1	2	2	1	1	0	0	1	0	2	0	2	2	1	0	1	0	0	82	2	2	4	1	1	1
1207	2006	0	1	0	2	1	2	1	1	1	1	1	1	0	2	1	0	2	1	1	0	0	0	74	1	3	4	1	2	1
1208	2006	0	1	1	3	1	1	2	0	1	0	0	1	0	2	2	2	2	0	0	0	0	0	97.5	2	3	3	0	2	1
1209	2006	0	1	0	2	1	1	2	1	1	0	0	1	0	2	0	1	2	1	0	2	1	1	60	1	3	4	1	2	1
1210	2006	0	2	1	3	1	1	1	1	0	0	0	1	1	2	1	2	2	1	1	0	0	0	86	2	3	3	1	2	2
1211	2006	0	1	1	2	1	1	1	1	1	0	0	1	0	2	2	2	2	1	0	2	0	0	86.5	2	3	2	1	1	1
1212	2006	0	2	1	1	1	1	2	1	1	0	0	1	0	2	2	2	2	1	1	2	0	0	83	2	3	4	0	2	1
1213	2006	0	2	1	2	1	2	3	1	1	0	1	1	0	2	0	2	2	1	0	1	0	0	79.5	1	2	4	1	1	1
1214	2006	0	1	0	2	1	2	2	0	1	0	1	1	0	2	0	0	1	2	0	2	2	2	33	0	3	3	0	1	1
1215	2006	0	1	0	1	1	1	3	0	1	1	1	1	0	2	2	2	2	2	0	2	0	0	79	1	3	4	0	1	1
1216	2006	0	1	0	2	1	1	1	0	1	1	1	1	0	2	1	0	2	0	0	1	0	2	68.5	1	3	4	0	1	1
1217	2006	0	1	0	3	1	1	3	0	1	0	1	1	0	2	2	2	2	1	0	2	0	0	81.5	2	3	3	0	2	1
1218	2006	0	1	1	3	1	2	2	0	1	0	1	1	0	2	2	2	2	1	0	1	2	1	71.5	1	3	3	0	1	1
1219	2006	0	1	1	2	1	1	1	0	1	0	1	1	0	0	1	0	2	1	0	1	2	0	50.5	0	2	4	0	1	1
1220	2006	0	1	1	3	1	1	2	1	1	0	0	1	0	2	1	1	1	1	1	0	2	0	64.5	1	3	4	0	0	1
1221	2006	0	1	1	3	1	2	2	0	1	0	1	1	0	2	2	2	2	1	0	0	1	0	79	1	3	3	1	1	2
1222	2006	0	2	1	2	1	2	2	1	1	0	1	1	0	0	1	1	2	1	0	0	0	0	75.5	1	3	4	1	0	2
1223	2006	0	1	1	2	1	2	1	0	0	0	1	1	0	2	2	2	0	1	1	0	0	0	86	2	3	2	1	1	1
1224	2006	0	1	0	1	1	2	1	1	0	0	1	1	0	2	0	0	2	1	2	1	2	2	41.5	0	3	2	0	1	1
1225	2006	0	2	1	3	1	2	1	0	1	0	1	1	0	2	2	2	2	1	1	0	0	0	88	2	3	3	0	2	1
1226	2006	0	2	0	2	1	2	2	0	1	0	1	1	0	2	2	2	2	1	0	0	0	0	91.5	2	3	4	0	2	1
1227	2006	0	2	1	1	1	0	2	0	1	0	1	1	0	2	2	2	1	0	0	0	2	0	80.5	2	2	4	0	1	2
1228	2006	0	2	0	3	1	2	3	1	0	0	0	0	1	2	1	2	2	1	0	0	2	0	82	2	3	1	1	1	1
1229	2006	0	1	0	1	1	1	3	0	0	0	0	1	0	2	2	2	2	1	0	2	0	0	84	2	3	4	1	1	1
1230	2006	0	1	0	2	1	1	1	0	0	0	1	1	1	0	2	1	2	0	0	0	0	0	72.5	1	3	4	1	2	1
1231	2006	0	2	1	2	1	1	2	1	1	0	0	1	0	2	1	1	1	1	1	1	0	0	64.5	1	3	1	1	1	1
1232	2006	0	1	0	3	1	1	2	1	1	0	1	1	0	2	0	0	1	1	0	2	1	1	50.5	0	3	1	1	1	1
1233	2006	0	2	1	2	1	2	2	1	1	0	1	1	0	2	2	2	2	1	0	0	2	0	81.5	2	3	4	1	1	1
1234	2006	0	2	1	3	1	2	2	0	1	0	1	1	0	2	2	2	2	1	1	1	0	0	80.5	2	3	3	1	0	2
1235	2006	0	1	1	2	1	2	3	0	1	1	1	1	0	2	2	0	2	2	0	2	0	2	62	1	3	2	0	1	2
1236	2006	0	2	1	2	1	2	1	0	1	0	1	1	0	2	2	2	2	1	1	0	0	0	93	2	2	4	0	1	2
1237	2006	0	1	1	2	1	2	1	1	1	0	1	1	0	0	2	2	1	1	0	0	0	2	59	1	3	4	1	1	2
1238	2006	0	1	0	2	1	2	2	1	1	0	1	1	0	2	2	2	2	2	0	0	0	0	80.5	2	3	4	0	1	1
1239	2006	0	1	0	3	1	2	2	0	1	0	1	1	0	2	2	0	2	0	0	1	0	2	70.5	1	3	3	0	2	2
1240	2006	0	1	1	3	1	2	3	1	1	0	0	1	0	2	1	2	1	1	1	1	1	0	66.5	1	3	1	1	2	2
1241	2006	0	1	1	1	1	2	2	1	0	0	0	1	0	2	2	1	2	1	0	0	2	0	74.5	1	3	4	1	0	2
1242	2006	0	2	1	1	1	1	2	1	1	1	1	1	1	2	2	2	2	1	0	2	2	0	76.5	1	1	1	1	2	0
1243	2006	0	2	2	0	1	2	2	0	1	0	0	1	0	2	2	2	1	1	1	1	0	0	78.5	1	1	1	1	0	2
1244	2006	0	2	1	0	1	2	2	0	0	1	1	1	0	2	2	2	2	0	0	0	0	0	92.5	2	1	2	1	1	1
1245	2006	0	1	0	3	1	1	1	1	0	0	0	1	0	2	0	0	0	1	0	2	2	2	30.5	0	2	2	0	1	1
1246	2006	0	0	0	1	1	1	1	1	1	1	0	1	0	2	0	1	2	0	1	2	0	2	60	1	2	2	0	1	1
1247	2006	0	1	1	2	1	2	3	0	1	0	0	1	0	1	2	0	2	1	0	0	0	0	82.5	2	3	3	0	1	1
1248	2006	0	2	1	3	1	0	1	0	1	0	1	1	0	2	2	2	2	0	0	0	0	0	85	2	3	3	0	2	1
1249	2006	0	1	1	2	1	1	2	1	0	1	0	1	0	2	0	0	2	1	0	0	0	2	62.5	1	3	2	0	1	1
1250	2006	0	2	1	2	1	1	2	0	1	1	0	1	0	2	0	0	2	2	0	2	0	0	57.5	1	3	4	0	2	0
1251	2006	0	1	0	1	1	2	1	1	1	0	1	1	0	2	1	1	2	1	0	0	2	0	67.5	1	3	2	1	0	0
1252	2006	0	1	0	1	1	1	1	0	1	1	0	1	0	2	2	2	0	0	1	2	0	0	69.5	1	2	4	1	2	1
1253	2006	0	0	0	2	1	1	2	1	0	1	1	1	0	2	0	0	0	1	1	2	0	2	47	0	3	2	1	1	2
1254	2006	0	2	1	3	1	1	2	0	1	0	1	1	0	2	2	2	2	1	0	0	0	0	91.5	2	3	2	0	1	1
1255	2006	0	1	1	2	1	1	2	0	1	0	0	1	0	2	1	1	2	1	1	1	0	0	66.5	1	3	3	0	1	1
1256	2006	0	1	1	1	1	1	3	0	1	1	1	1	0	2	0	2	2	0	0	2	0	2	70.5	1	2	4	0	1	1
1257	2006	0	0	0	2	1	1	1	1	1	0	1	1	0	2	0	2	2	2	0	1	2	2	48.5	0	2	1	1	1	1
1258	2006	0	1	0	2	1	1	2	1	1	1	1	1	0	2	0	0	2	1	1	2	2	2	41.5	0	2	2	1	0	2
1259	2006	0	2	1	1	0	1	1	1	1	1	0	1	0	2	1	2	2	1	0	2	1	2	64.5	1	1	2	1	0	2
1260	2006	0	1	0	2	1	1	1	0	0	0	0	1	0	2	0	1	2	1	1	2	2	2	49	0	2	4	0	2	1
1261	2006	0	1	1	1	1	1	1	1	1	0	1	1	1	2	1	0	2	1	1	2	0	1	61.5	1	2	2	0	2	1
1262	2006	0	2	0	2	1	1	2	0	1	0	1	1	0	2	1	2	1	0	1	0	2	0	72.5	1	3	4	0	1	1
1263	2006	0	1	1	2	1	1	2	1	1	1	0	1	0	2	1	2	2	1	0	0	0	2	72	1	3	2	1	1	1
1264	2006	0	2	1	2	1	1	2	0	1	0	0	1	0	2	2	2	1	0	1	1	1	0	77	1	2	4	1	2	2
1265	2006	0	1	0	3	1	1	2	1	1	0	1	1	0	2	1	2	2	0	0	0	2	2	70.5	1	3	3	0	1	1
1266	2006	0	1	1	2	1	1	1	1	1	0	1	1	0	2	0	2	2	0	0	0	0	0	90.5	2	3	1	1	1	2
1267	2006	0	1	1	3	1	1	2	0	1	0	1	1	1	2	1	1	2	0	0	0	1	2	71	1	3	4	0	1	1
1268	2006	0	1	1	2	1	1	2	0	1	0	0	1	0	2	0	2	1	0	0	0	0	1	78.5	1	2	2	1	1	1
1269	2006	0	2	1	3	1	1	3	0	1	0	1	1	0	2	2	2	2	0	0	0	0	0	97.5	2	3	4	1	1	2
1270	2006	0	1	1	2	1	1	2	0	1	0	0	1	0	2	2	2	2	1	0	0	0	1	86.5	2	2	2	1	1	2
1271	2006	0	1	1	1	1	1	1	1	1	1	0	1	0	2	2	2	2	1	0	2	2	2	66.5	1	2	2	1	1	1
1272	2006	0	1	1	2	1	1	2	0	1	0	0	1	0	2	0	1	2	0	0	0	2	2	63.5	1	2	2	1	1	1
1273	2006	0	1	0	2	1	1	2	1	1	0	1	1	0	2	1	1	2	1	1	1	1	2	59	1	3	2	1	1	1
1274	2006	0	1	0	2	1	1	1	0	1	1	1	1	0	2	1	2	2	0	1	2	0	0	79.5	1	2	1	1	1	1
1275	2006	0	1	1	1	1	1	2	1	1	0	0	1	0	2	2	0	2	1	0	1	0	0	72	1	2	2	1	2	0
1276	2006	0	1	1	0	1	1	2	1	1	0	1	1	0	2	1	0	2	1	0	2	2	2	55	1	2	2	1	1	2
1277	2006	0	2	1	0	1	1	1	1	1	0	0	1	1	2	0	0	2	0	0	2	0	0	71	1	3	4	1	2	1
1278	2006	0	1	1	2	1	1	2	0	1	0	1	1	0	2	2	2	2	1	0	0	2	0	81.5	2	3	1	1	2	2
1279	2006	0	2	1	1	1	1	3	0	1	1	1	1	0	0	1	0	1	0	0	0	0	0	74.5	1	2	4	1	1	1
1280	2006	0	2	1	0	1	1	1	1	0	1	1	1	0	2	0	0	2	1	0	0	0	0	77.5	1	3	3	0	0	1
1281	2006	0	1	1	2	1	1	2	1	0	1	0	1	0	2	0	0	2	0	0	0	0	0	78.5	1	2	4	1	1	1
1282	2006	0	1	1	1	1	0	1	1	1	1	1	1	0	2	0	0	2	1	1	1	1	2	49	0	2	2	1	1	2
1283	2006	0	2	1	2	1	0	2	0	0	0	0	1	0	2	1	2	2	1	0	0	0	2	77	1	3	1	0	2	2
1284	2006	1	1	0	2	1	0	1	0	1	0	1	1	0	2	0	2	2	0	0	2	2	0	68	1	3	4	1	1	2
1285	2006	1	1	1	1	1	1	3	0	1	0	0	1	0	2	1	1	2	0	0	0	2	0	76	1	3	0	1	0	2
1286	2006	1	2	0	2	1	1	2	0	1	0	0	1	0	2	1	2	2	2	1	0	0	0	81	2	3	3	0	1	1
1287	2006	1	1	0	2	1	1	2	1	0	1	0	1	0	2	1	1	2	1	1	0	0	0	81.5	2	3	2	0	2	2
1288	2006	1	1	1	3	1	2	1	0	1	0	1	1	0	2	2	2	2	1	0	2	2	0	76.5	1	3	1	1	0	2
1289	2006	1	2	1	2	1	2	1	1	0	1	1	1	0	0	2	2	2	2	0	0	2	0	69.5	1	3	2	1	1	2
1290	2006	1	1	1	2	1	2	2	0	0	0	0	1	0	2	2	2	2	0	0	0	0	0	100	2	3	3	0	1	2
1291	2006	1	2	1	3	1	2	1	0	1	0	0	1	1	2	1	2	2	1	1	1	2	0	68.5	1	3	4	1	1	1
1292	2006	1	1	1	2	1	2	1	0	1	0	1	1	1	2	1	2	1	0	0	0	1	0	76	1	3	4	0	1	1
1293	2006	1	2	1	3	1	2	1	0	1	0	0	1	0	2	2	2	2	0	1	0	0	0	91.5	2	3	3	0	1	2
1294	2006	1	1	1	3	1	2	1	0	0	0	0	1	0	2	0	2	2	1	0	0	2	0	74.5	1	3	3	0	2	2
1295	2006	1	0	0	2	1	2	2	0	0	0	0	1	0	2	0	0	2	1	0	0	0	2	62.5	1	3	0	1	0	2
1296	2006	1	1	3	2	1	2	1	1	1	1	1	1	1	2	2	0	2	0	0	0	0	2	73	1	3	4	0	1	2
1297	2006	1	2	1	1	1	2	1	1	1	0	0	1	1	2	0	0	2	1	0	0	0	0	67.5	1	3	0	1	0	2
1298	2006	1	0	0	2	1	2	1	1	0	0	0	1	0	2	0	0	2	2	1	1	2	2	36.5	0	3	0	0	0	2
1299	2006	1	1	0	2	1	2	1	1	1	1	1	1	0	2	1	2	2	1	1	0	0	0	83.5	2	3	4	1	0	2
1300	2006	1	1	1	2	1	2	1	0	0	0	0	1	0	2	0	2	2	1	0	0	0	2	74.5	1	3	4	1	0	1
1301	2006	1	1	3	2	1	2	1	0	0	1	0	1	1	2	1	2	2	0	1	0	2	2	72	1	3	2	0	1	2
1302	2006	1	0	0	2	0	2	1	0	0	0	0	1	0	2	0	0	2	2	0	1	0	2	46.5	0	3	0	1	0	2
1303	2006	1	1	0	3	1	2	1	1	1	1	1	1	0	2	2	2	2	0	0	1	0	0	85	2	3	4	0	2	2
1304	2006	1	1	2	3	1	2	1	0	0	0	0	1	0	2	1	2	2	1	0	0	2	0	74.5	1	3	3	0	1	1
1305	2006	1	2	1	1	1	2	2	1	0	1	0	1	0	2	2	0	2	1	0	0	0	0	77	1	3	4	1	2	1
1306	2006	1	1	3	2	1	0	2	1	1	0	0	1	1	0	2	2	2	1	0	0	0	0	89.5	2	3	4	0	2	2
1307	2006	1	2	1	3	1	0	1	0	1	0	1	1	0	2	1	2	2	1	1	0	2	0	68.5	1	3	4	0	0	2
1308	2006	1	1	1	2	1	0	1	0	1	0	0	1	0	2	1	2	2	1	1	0	0	0	78.5	1	3	1	1	1	1
1309	2006	1	2	1	1	1	0	1	1	0	0	0	1	0	2	0	2	2	1	0	1	0	0	79.5	1	2	1	0	2	0
1310	2006	1	1	1	3	1	0	1	0	1	0	0	1	0	1	1	2	2	0	0	0	0	0	91	2	3	2	1	1	2
1311	2006	1	2	1	1	1	0	3	0	0	1	1	1	0	2	1	2	2	2	0	2	2	2	57	1	3	1	1	1	1
1312	2006	1	1	1	3	1	1	2	0	1	0	1	1	0	2	1	2	2	1	0	0	2	0	77	1	3	3	0	1	2
1313	2006	1	1	0	3	1	1	1	1	1	0	0	1	0	2	1	0	2	1	0	0	0	0	70	1	3	2	1	0	1
1314	2006	1	1	1	2	1	0	1	0	0	0	1	1	0	2	2	2	2	1	1	0	0	0	85.5	2	3	1	1	1	2
1315	2006	1	1	0	2	1	0	1	0	0	0	0	1	1	2	0	2	2	1	0	0	1	0	72	1	3	1	0	1	1
1316	2006	1	1	1	3	1	0	1	0	1	0	0	1	1	2	2	2	2	1	0	1	0	0	84	2	3	1	1	1	1
1317	2006	1	1	1	2	0	0	1	0	1	1	0	1	0	2	1	2	2	2	0	2	2	2	57	1	3	0	1	0	1
1318	2006	1	2	2	2	1	0	1	0	1	0	1	1	1	2	2	2	2	1	0	2	2	0	74	1	3	1	1	1	1
1319	2006	1	1	1	2	1	0	1	1	0	0	1	1	1	2	0	2	2	0	0	1	0	0	75.5	1	3	4	1	1	1
1320	2006	1	2	1	3	1	0	1	0	1	0	1	1	0	2	1	2	2	2	0	0	0	2	72	1	2	1	0	0	1
1321	2006	1	1	1	3	1	0	3	1	1	0	1	1	0	0	2	2	2	1	0	0	0	2	72	1	3	1	1	2	2
1322	2006	1	1	1	2	1	0	1	0	1	0	0	1	0	2	1	2	2	1	1	0	2	0	71	1	3	4	1	0	2
1323	2006	1	2	1	3	1	0	1	0	1	0	1	1	0	2	2	2	2	0	1	2	1	0	76.5	1	3	3	0	1	2
1324	2006	1	2	1	3	1	1	2	1	1	0	1	1	0	2	2	2	2	1	0	0	0	0	96.5	2	3	4	0	2	1
1325	2006	1	2	3	2	1	1	2	1	1	0	1	1	0	2	1	2	2	1	0	1	1	1	69.5	1	3	3	0	2	1
1326	2006	1	2	1	2	1	1	1	0	1	0	0	1	0	2	2	2	2	1	0	1	2	0	74	1	3	4	1	1	1
1327	2006	1	2	1	2	1	1	2	0	0	1	0	1	0	2	1	2	2	1	2	1	2	1	58.5	1	3	2	0	2	2
1328	2006	1	1	1	2	1	1	3	0	0	0	1	1	0	2	1	2	2	1	1	0	0	0	83.5	2	3	4	1	1	2
1329	2006	1	1	1	2	1	1	2	1	0	0	1	1	0	2	0	0	2	1	1	2	0	0	49	0	3	0	1	1	2
1330	2006	1	1	1	2	1	1	1	0	0	1	1	1	1	2	1	2	2	1	1	0	0	0	78.5	1	3	4	0	1	0
1331	2006	1	1	1	2	1	1	2	0	1	0	1	1	0	2	2	2	2	0	1	0	0	0	91.5	2	3	2	0	2	2
1332	2006	1	2	0	2	1	1	2	1	1	0	1	1	0	2	1	0	2	1	1	0	0	0	71.5	1	3	2	0	0	1
1333	2006	1	1	0	3	1	0	1	0	1	0	0	1	1	2	0	2	2	1	1	1	2	0	68.5	1	3	2	0	0	1
1334	2006	1	1	0	3	1	0	1	0	1	0	1	1	0	2	0	2	2	1	0	0	2	0	63.5	1	2	2	1	1	2
1335	2006	1	1	1	3	1	0	1	0	1	0	0	1	0	2	2	2	2	0	0	0	0	0	90	2	3	2	0	1	2
1336	2006	1	1	0	3	1	0	1	1	0	1	1	1	1	2	1	2	2	1	0	1	2	0	74.5	1	3	4	0	1	1
1337	2006	1	1	1	2	1	0	3	1	1	0	0	1	0	2	0	0	2	0	0	0	0	0	81	2	3	4	0	1	2
1338	2006	1	2	1	2	1	0	1	0	0	0	0	1	0	2	2	2	2	0	1	2	0	0	81.5	2	3	1	1	1	2
1339	2006	1	2	1	2	1	0	3	0	0	0	1	1	1	2	1	2	2	1	0	0	2	2	67	1	3	1	1	1	1
1340	2006	1	1	1	2	1	1	1	1	1	0	1	1	0	2	0	2	2	0	1	0	2	0	74.5	1	3	4	0	2	2
1341	2006	1	1	0	3	1	1	1	0	1	0	1	1	1	2	1	2	2	0	1	0	0	0	92	2	3	2	1	2	2
1342	2006	1	1	1	2	1	1	1	0	0	0	0	1	0	2	1	2	2	0	0	0	2	2	70.5	1	2	4	1	1	2
1343	2006	1	1	1	2	1	1	1	1	0	1	0	1	1	2	0	2	2	1	1	0	0	0	76	1	3	0	0	2	2
1344	2006	1	1	0	2	1	1	1	1	0	1	1	1	0	2	2	2	2	0	1	0	0	0	91.5	2	3	3	0	2	0
1345	2006	1	2	0	3	1	1	1	0	1	0	1	1	0	2	2	0	2	2	1	2	0	0	66	1	3	3	0	1	2
1346	2006	1	1	3	2	1	0	1	1	1	1	1	1	0	2	0	2	2	1	1	1	0	2	66	1	3	3	0	1	1
1347	2006	1	1	0	2	1	0	3	0	1	0	1	1	0	0	1	1	2	0	0	0	0	0	65.5	1	3	1	1	1	2
1348	2006	1	1	1	1	1	1	2	0	0	0	1	1	1	0	2	2	2	1	0	1	1	0	74.5	1	3	4	0	1	2
1349	2006	1	0	0	1	1	1	2	0	0	0	1	1	0	2	1	0	2	1	0	0	0	2	61.5	1	3	4	1	1	2
1350	2006	1	1	1	2	1	1	3	1	1	0	0	1	0	2	0	2	0	0	0	2	0	2	61	1	3	4	1	0	2
1351	2006	1	1	0	2	1	1	1	1	0	1	0	1	0	2	0	1	2	1	0	1	2	2	57.5	1	3	4	1	2	0
1352	2006	1	0	0	2	1	1	1	1	0	0	1	1	0	2	0	0	2	2	0	2	0	2	47.5	0	3	0	1	0	1
1353	2006	1	2	1	1	1	1	1	1	1	1	0	1	0	2	2	2	2	2	0	0	0	0	80.5	2	1	1	1	1	2
1354	2006	1	2	3	3	1	1	1	0	0	1	1	1	0	2	1	2	2	0	0	0	0	0	85.5	2	3	3	0	1	2
1355	2006	1	1	3	2	1	0	1	1	0	0	0	1	0	2	0	2	2	1	1	1	2	0	63.5	1	3	2	0	1	1
1356	2006	1	1	1	1	1	0	1	0	1	0	0	1	1	2	1	2	2	1	1	0	2	0	68.5	1	3	2	0	1	2
1357	2006	1	1	0	2	1	2	1	1	1	1	0	1	0	0	1	0	2	0	0	0	0	0	65.5	1	3	2	0	1	1
1358	2006	1	1	0	3	1	2	1	0	1	0	1	1	0	2	1	2	2	2	1	0	0	0	76	1	3	2	1	1	2
1359	2006	1	1	1	3	1	2	1	0	0	0	0	1	0	2	0	2	2	1	0	2	2	2	59.5	1	3	3	0	1	2
1360	2006	1	2	3	1	1	2	1	1	0	0	0	1	1	0	2	2	2	0	0	0	2	0	64.5	1	3	4	0	1	2
1361	2006	1	1	1	3	1	2	2	0	0	1	0	1	0	2	2	2	2	1	0	0	2	0	76.5	1	2	4	1	1	2
1362	2006	1	1	1	3	1	2	1	0	0	0	0	1	0	1	2	2	2	1	1	0	2	0	68.5	1	3	4	0	2	2
1363	2006	1	1	1	3	1	2	1	0	0	0	1	1	0	2	0	2	2	1	0	0	0	0	77	1	3	2	0	1	2
1364	2006	1	2	1	1	1	2	3	0	0	0	0	1	0	2	2	2	2	0	2	0	2	2	71.5	1	3	4	1	0	2
1365	2006	1	1	1	2	1	2	1	1	0	0	0	1	0	2	2	2	2	2	1	0	2	2	65.5	1	3	1	1	2	2
1366	2006	1	2	1	2	1	2	1	0	1	0	1	1	0	2	1	2	2	1	0	0	2	0	77	1	3	2	1	0	1
1367	2006	1	1	1	2	1	1	1	1	0	0	0	1	0	2	1	2	2	1	1	0	2	2	63.5	1	3	2	1	0	1
1368	2006	1	1	1	3	1	1	1	0	1	0	1	1	0	2	2	2	2	1	1	0	0	0	83	2	3	3	0	1	2
1369	2006	1	2	1	3	1	1	1	1	0	0	0	1	0	2	1	2	2	1	0	0	2	0	77	1	3	4	0	1	2
1370	2006	1	1	0	2	1	1	1	1	1	0	0	1	1	2	0	0	2	1	0	0	0	2	56.5	1	3	4	1	1	2
1371	2006	1	2	1	1	1	1	1	1	1	0	1	1	0	2	0	2	2	0	0	0	2	0	67	1	1	2	1	0	2
1372	2006	1	0	0	2	1	1	1	1	1	0	1	1	0	2	1	0	2	0	1	1	2	0	62.5	1	3	1	1	1	2
1373	2006	1	2	1	2	1	0	1	0	1	0	1	1	0	2	1	2	2	1	1	0	2	0	68.5	1	3	2	1	1	2
1374	2006	1	1	3	2	1	0	2	0	0	0	0	1	0	2	0	2	2	1	0	0	2	0	77	1	3	4	1	1	1
1375	2006	1	1	1	2	1	0	1	0	0	0	1	1	0	2	2	2	2	2	0	0	2	2	66.5	1	3	1	1	1	2
1376	2006	1	2	1	1	1	0	3	0	0	0	0	1	1	2	1	2	2	0	0	0	2	0	85.5	2	3	1	1	1	1
1377	2006	1	2	2	1	1	0	2	0	0	1	1	1	0	2	1	2	2	2	1	0	0	0	76	1	3	1	0	1	1
1378	2006	1	1	1	3	1	1	1	0	1	0	0	1	0	0	0	1	2	2	0	0	0	0	60.5	1	3	3	0	1	1
1379	2006	1	1	0	2	1	1	1	1	0	0	0	1	1	0	0	2	0	2	0	2	2	0	35.5	0	3	4	1	1	1
1380	2006	1	1	1	3	1	1	1	1	0	0	0	1	0	2	2	2	2	1	1	0	0	0	93	2	3	3	0	1	2
1381	2006	1	2	0	2	1	1	2	0	1	0	0	1	0	2	0	2	2	1	0	0	0	0	84.5	2	3	3	0	1	1
1382	2006	1	2	1	1	1	1	2	0	0	0	0	1	0	2	2	1	2	1	0	0	0	0	79.5	1	3	4	1	0	2
1383	2006	1	2	0	2	1	1	1	0	0	0	1	1	0	2	1	2	2	0	0	2	0	0	83	2	3	1	1	1	2
1384	2006	1	1	1	3	1	1	1	1	0	0	1	1	0	2	2	2	2	1	1	0	0	0	90.5	2	2	4	1	1	2
1385	2006	1	1	1	2	1	1	1	0	0	0	1	1	0	2	2	0	2	1	0	0	1	0	68.5	1	3	1	1	0	1
1386	2006	1	2	0	3	1	1	2	0	1	0	1	1	0	2	1	1	0	0	1	0	0	0	73	1	3	4	0	1	1
1387	2006	1	1	1	1	1	1	3	1	1	0	0	1	0	2	2	0	2	2	0	2	0	0	63.5	1	3	4	1	1	1
1388	2006	1	1	1	2	1	0	3	0	0	0	0	1	0	2	2	2	2	2	0	0	0	0	83	2	3	1	1	1	1
1389	2006	1	1	1	2	1	0	2	0	0	0	0	1	0	2	0	0	2	1	0	0	0	1	67.5	1	3	2	1	0	2
1390	2006	1	2	1	1	1	0	2	0	0	0	1	1	0	2	1	2	2	1	1	0	2	0	76	1	3	1	1	1	1
1391	2006	1	1	1	2	1	0	2	0	0	0	0	1	0	2	2	2	2	0	1	0	2	0	81.5	2	3	2	1	1	2
1392	2006	1	1	1	2	1	0	1	1	1	0	0	1	0	2	2	1	2	2	1	1	2	2	56	1	1	4	0	1	1
1393	2006	1	1	3	2	1	0	1	1	1	0	0	1	1	2	0	2	2	1	0	0	2	2	67	1	2	1	0	2	1
1394	2006	1	1	1	2	1	0	1	0	0	1	0	1	0	2	1	2	2	0	1	0	0	0	89.5	2	1	2	0	1	1
1395	2006	1	2	2	1	1	0	3	0	0	0	1	1	0	2	2	2	2	1	1	0	0	0	93	2	1	1	1	1	0
1396	2006	0	1	1	2	1	1	2	1	1	0	0	1	0	2	0	1	2	1	1	2	0	0	61.5	1	3	3	1	1	1
1397	2006	0	1	3	3	1	2	2	0	1	0	1	1	0	2	1	2	0	1	1	0	2	0	61.5	1	3	3	0	2	1
1398	2006	0	1	0	2	1	0	2	0	1	1	0	1	0	2	0	0	0	0	1	1	0	2	43	0	2	4	1	1	1
1399	2006	0	1	1	1	1	1	3	0	1	0	0	1	0	2	2	2	2	2	0	0	0	0	86.5	2	3	2	1	2	1
1400	2006	0	1	1	1	1	1	2	0	1	1	1	1	0	2	0	2	2	1	1	0	0	0	76	1	3	3	0	2	2
1401	2006	0	0	0	0	0	2	1	1	1	1	0	1	0	2	1	2	2	1	0	0	0	0	87	2	2	4	1	2	2
1402	2006	0	2	1	1	1	1	3	0	1	0	1	1	0	2	0	2	2	1	0	0	0	0	82	2	1	4	1	1	2
1403	2006	0	2	1	2	1	2	2	0	1	1	0	1	0	2	1	2	2	0	0	0	0	0	95.5	2	3	1	1	2	2
1404	2006	0	1	1	3	1	2	1	0	1	0	1	1	0	2	2	2	2	1	0	2	0	0	86.5	2	1	1	1	1	2
1405	2006	0	2	0	0	1	2	2	1	1	1	0	1	0	2	1	2	0	1	1	1	2	2	49	0	2	2	0	1	2
1406	2006	0	1	0	3	1	2	1	0	1	0	1	1	0	1	1	2	2	0	1	0	0	0	80	1	3	1	1	2	1
1407	2006	0	2	1	3	1	2	1	1	1	0	0	1	1	2	2	1	2	1	1	1	1	0	73.5	1	3	1	1	2	0
1408	2006	0	2	1	3	1	2	2	0	1	0	0	1	1	2	2	2	0	0	0	0	0	0	79.5	1	3	3	0	2	0
1409	2006	0	2	0	1	1	2	3	1	1	0	0	1	0	2	1	2	2	0	1	0	0	0	79.5	1	2	4	0	0	2
1410	2006	0	2	1	1	1	2	3	0	0	0	1	1	0	2	1	1	2	1	0	0	0	0	79	1	3	2	1	2	1
1411	2006	0	0	0	1	1	2	1	1	1	1	0	1	0	2	0	2	2	0	1	1	2	2	59.5	1	3	2	0	1	1
1412	2006	0	1	0	2	1	2	1	1	1	0	0	1	0	0	0	0	0	1	1	0	0	0	50	0	3	2	0	1	1
1413	2006	0	1	1	1	1	2	2	0	1	1	1	1	0	2	2	2	2	2	0	2	2	0	66.5	1	3	4	0	1	1
1414	2006	0	2	1	1	1	2	2	1	1	0	0	1	0	2	0	0	2	1	0	0	0	0	77.5	1	3	4	0	2	1
1415	2006	0	1	1	1	1	0	3	1	1	0	0	1	0	2	0	2	2	0	0	1	0	0	85.5	2	2	2	1	1	2
1416	2006	0	1	0	2	1	0	3	0	0	0	1	1	0	2	1	2	2	1	0	0	2	0	77	1	2	2	1	1	2
1417	2006	0	2	0	1	1	0	2	1	0	0	0	1	0	2	0	2	2	1	1	1	1	1	63.5	1	3	1	1	1	1
1418	2006	0	1	1	1	1	0	2	0	0	1	0	1	0	2	1	2	2	1	1	2	2	0	66	1	1	1	1	1	1
1419	2006	0	2	1	3	1	1	1	0	0	0	1	1	0	2	1	2	2	0	0	0	0	0	88	2	3	4	0	1	1
1420	2006	0	2	1	3	1	1	1	1	0	0	0	1	0	2	2	2	2	0	1	0	0	0	91.5	2	3	3	1	1	2
1421	2006	0	2	1	2	1	1	3	0	1	0	0	1	0	0	1	2	2	1	1	1	0	0	69	1	1	1	1	1	1
1422	2006	0	1	1	1	1	1	2	0	0	0	0	1	0	2	0	2	2	0	1	0	1	0	79.5	1	3	2	1	1	2
1423	2006	0	2	1	1	1	1	3	0	0	1	1	1	0	2	0	2	0	1	1	2	2	0	51.5	1	1	2	0	1	1
1424	2006	0	1	1	2	1	1	2	0	0	0	1	1	0	2	1	2	2	1	0	0	2	0	74.5	1	2	4	1	1	2
1425	2006	0	1	1	2	1	1	2	0	1	0	1	1	0	2	1	1	2	1	1	0	0	0	71.5	1	3	4	0	1	1
1426	2006	0	2	1	1	1	1	1	1	1	0	0	1	1	2	0	2	2	1	0	1	0	0	79.5	1	3	4	0	0	0
1427	2006	0	2	1	2	1	1	2	0	1	0	0	1	0	2	1	2	2	1	1	2	0	0	78.5	1	1	4	1	2	1
1428	2006	0	2	1	0	1	1	1	0	1	0	0	1	0	2	0	2	2	0	0	0	0	0	88	2	1	2	0	1	1
1429	2006	0	1	1	1	1	1	2	0	0	1	0	1	1	2	0	2	2	1	0	2	0	2	64.5	1	2	2	0	2	1
1430	2006	0	2	3	1	1	0	2	1	1	1	0	1	1	2	1	2	2	0	1	0	0	0	87	2	1	1	1	1	1
1431	2006	0	1	1	1	0	1	1	0	1	0	1	1	1	0	1	2	2	0	0	0	0	0	67.5	1	2	2	1	1	1
1432	2006	0	1	0	1	1	1	1	1	0	1	0	1	0	2	1	1	2	1	1	1	2	2	56.5	1	2	0	1	1	1
1433	2006	0	1	1	2	1	1	1	1	1	1	1	1	0	2	2	2	2	1	0	2	0	0	76.5	1	3	2	1	1	2
1434	2006	0	1	0	2	1	1	1	1	1	1	1	1	0	2	1	1	2	1	1	1	2	0	61.5	1	3	4	1	1	1
1435	2006	0	1	1	3	1	2	3	1	1	0	1	1	0	2	0	2	2	0	0	2	0	0	78	1	3	1	1	1	2
1436	2006	0	1	0	1	1	2	2	1	1	0	1	1	0	1	1	1	2	1	1	1	1	1	57	1	2	4	1	1	1
1437	2006	0	2	1	3	1	2	3	0	1	0	1	1	0	2	2	2	2	1	1	0	0	0	85.5	2	3	4	0	1	2
1438	2006	0	1	1	2	1	1	3	0	0	0	1	1	0	2	2	2	2	1	0	0	0	0	86.5	2	3	3	1	2	2
1439	2006	0	0	0	0	0	2	1	0	0	1	1	1	0	2	2	2	2	0	0	0	0	2	80	1	2	2	1	1	1
1440	2006	0	1	1	1	1	1	2	0	1	1	1	1	0	2	0	0	2	1	0	2	2	2	52.5	1	1	4	0	1	1
1441	2006	0	2	1	1	1	2	3	1	0	0	1	1	1	2	2	0	2	2	0	2	1	2	57	1	3	1	1	2	1
1442	2006	0	2	1	1	1	2	1	1	1	0	1	1	0	2	2	0	2	0	0	0	0	0	85.5	2	2	2	1	1	1
1443	2006	0	1	1	3	1	2	2	0	1	0	1	1	1	2	2	2	2	0	0	1	0	0	85	2	3	3	0	1	0
1444	2006	0	1	1	3	1	2	1	0	1	0	1	1	0	2	0	2	2	1	0	2	0	1	67	1	2	4	1	2	2
1445	2006	0	1	0	2	1	1	2	0	1	1	1	1	0	1	1	2	2	1	1	1	0	0	71.5	1	1	2	1	2	1
1446	2006	0	2	1	1	1	1	3	1	1	0	0	1	0	2	1	2	2	1	1	0	0	0	81	2	1	2	1	0	1
1447	2006	0	2	0	2	1	1	2	0	0	0	0	1	0	2	2	2	1	0	1	1	2	0	68.5	1	3	4	1	0	2
1448	2006	0	1	0	1	1	0	1	1	1	0	0	1	0	2	1	0	2	2	0	1	1	0	60	1	3	4	1	1	1
1449	2006	0	1	1	3	1	0	2	0	1	0	0	1	1	2	1	1	2	1	1	2	2	0	59	1	3	4	0	1	2
1450	2006	0	1	0	1	1	0	3	0	1	0	1	1	0	2	0	0	2	0	0	0	0	1	71	1	3	4	0	1	1
1451	2006	0	2	1	2	1	0	3	1	1	0	0	1	0	2	2	2	2	1	2	0	0	2	68	1	3	1	1	2	1
1452	2006	0	1	1	2	1	1	2	0	0	0	1	1	0	2	1	0	2	1	1	1	2	2	49	0	3	1	1	0	1
1453	2006	0	1	1	3	1	1	2	0	1	0	1	1	0	2	2	1	2	1	0	1	0	0	71	1	3	4	1	2	1
1454	2006	0	1	1	3	1	1	1	0	0	0	1	1	0	2	0	0	2	0	0	0	0	0	71	1	3	3	1	0	2
1455	2006	0	2	0	1	1	1	1	0	1	0	0	1	0	2	1	2	2	1	1	0	0	0	86	2	3	1	1	1	1
1456	2006	0	1	1	2	1	1	2	0	0	1	1	1	0	2	2	2	2	1	2	0	0	0	85.5	2	3	4	1	0	2
1457	2006	0	1	0	2	1	1	1	1	0	1	1	1	0	2	0	1	2	1	0	2	2	2	46.5	0	2	1	1	1	1
1458	2006	0	0	0	2	1	1	1	0	1	1	1	1	0	2	1	0	2	1	0	1	2	2	46.5	0	3	2	1	2	0
1459	2006	0	1	1	1	1	1	1	0	1	1	0	1	0	2	0	1	2	1	0	1	2	2	55	1	2	4	1	1	2
1460	2006	0	1	1	2	1	0	1	0	1	1	0	1	0	2	2	0	2	2	0	1	2	2	57	1	1	1	1	1	2
1461	2006	0	2	1	2	1	0	2	1	1	1	0	1	0	2	2	0	2	1	0	0	0	0	89.5	2	1	1	1	1	1
1462	2006	0	2	0	1	1	0	1	1	1	1	0	1	1	2	1	2	2	2	0	0	1	0	74.5	1	1	1	1	1	1
1463	2006	0	2	1	3	1	0	2	0	1	0	1	1	0	2	1	2	2	1	0	0	0	0	92	2	2	4	0	2	1
1464	2006	0	2	1	2	1	0	2	0	1	0	1	1	0	2	1	2	2	0	0	0	1	0	77	1	3	4	0	1	2
1465	2006	0	1	1	2	1	0	2	1	0	0	1	1	0	2	0	2	2	1	0	2	2	0	67	1	3	1	1	1	2
1466	2006	0	1	0	3	1	0	1	0	1	1	1	1	0	2	0	2	2	1	0	1	0	0	76	1	2	4	0	0	1
1467	2006	0	1	0	2	1	1	1	1	1	0	0	1	0	2	2	2	2	1	0	0	2	1	70.5	1	2	3	0	1	0
1468	2006	0	1	1	1	1	1	2	0	1	0	1	1	0	2	0	1	2	1	0	0	0	0	72.5	1	3	4	1	1	2
1469	2006	0	2	3	1	1	1	2	0	1	1	0	1	0	2	1	0	2	0	1	0	2	0	70	1	2	4	1	1	1
1470	2006	0	1	1	1	1	1	2	0	1	0	1	1	0	0	0	2	2	0	0	0	0	0	72.5	1	2	2	1	0	1
1471	2006	0	1	1	2	1	1	1	1	1	0	1	1	0	2	0	2	2	1	0	2	0	0	79.5	1	3	4	0	2	1
1472	2006	0	1	1	1	1	1	2	1	1	0	0	1	1	2	0	0	0	0	0	0	2	2	51.5	1	2	1	1	2	2
1473	2006	0	2	1	1	1	1	1	0	1	0	1	1	0	2	0	2	2	1	0	0	2	1	67	1	3	4	1	2	1
1474	2006	0	0	0	2	1	1	1	1	1	0	1	1	0	2	0	2	0	0	0	1	0	0	73.5	1	3	4	0	0	1
1475	2006	0	1	0	2	1	1	2	0	1	0	1	1	1	2	0	2	2	2	0	1	2	1	59.5	1	2	4	0	0	1
1476	2006	0	2	1	1	1	1	1	0	1	1	1	1	0	2	0	1	2	2	1	2	0	0	59	1	2	2	1	1	1
1477	2006	0	0	0	1	1	1	2	0	1	1	0	1	0	2	0	0	1	1	0	2	2	2	43	0	2	2	1	1	2
1478	2006	0	2	3	1	1	1	3	1	1	1	1	1	0	2	2	1	2	1	1	0	2	0	73.5	1	3	2	1	1	1
1479	2006	0	1	1	2	1	0	1	1	1	1	0	1	0	2	0	2	2	2	0	0	0	0	76	1	3	4	1	0	1
1480	2006	0	0	0	1	1	0	1	1	1	1	1	1	0	0	2	2	2	0	2	2	1	2	57	1	3	2	1	1	1
1481	2006	0	1	0	2	1	0	1	1	1	1	1	1	0	2	0	0	2	1	0	2	2	2	41.5	0	2	4	1	1	1
1482	2006	0	1	1	2	1	0	2	1	1	0	0	1	0	0	2	0	2	1	0	0	0	0	75	1	3	1	1	0	1
1483	2006	0	2	1	1	1	1	3	1	1	1	0	1	0	2	2	0	2	2	1	0	0	0	76	1	2	2	1	1	1
1484	2006	0	1	1	3	1	1	2	0	1	0	1	1	0	2	1	0	2	1	0	0	0	0	80	1	3	3	0	1	1
1485	2006	0	1	1	1	1	1	3	1	1	1	1	1	0	1	1	0	0	1	0	1	0	0	53.5	1	3	4	0	0	2
1486	2006	0	2	1	1	1	1	3	0	1	0	0	1	0	2	0	2	0	2	0	0	0	0	72.5	1	2	4	1	1	1
1487	2006	0	2	1	1	1	1	2	0	1	1	1	1	0	2	1	2	2	1	1	0	0	0	86	2	2	4	1	0	1
1488	2006	0	1	3	1	1	1	1	0	1	1	0	1	0	2	2	2	2	1	0	0	0	0	89	2	3	1	1	1	1
1489	2006	0	2	1	1	1	1	2	0	1	1	0	1	0	2	1	2	2	1	0	0	0	0	89.5	2	1	1	1	0	1
1490	2006	0	1	0	1	1	1	1	0	1	1	0	1	0	2	2	0	0	2	0	0	0	0	62.5	1	2	4	1	0	1
1491	2006	0	2	3	1	1	1	2	1	1	0	0	1	1	2	0	0	2	2	0	0	0	0	65	1	3	1	1	1	1
1492	2006	0	2	1	0	1	1	2	0	1	1	0	1	0	2	2	2	2	1	1	0	0	0	83	2	1	1	1	0	0
1493	2006	0	2	3	3	1	0	3	1	1	0	0	1	0	2	0	1	0	1	0	2	0	0	58	1	3	1	1	1	2
1494	2006	0	1	1	3	1	0	3	1	1	0	0	0	1	2	0	0	2	1	0	1	2	1	57.5	1	3	4	1	2	1
1495	2006	0	1	1	2	1	0	3	1	1	1	1	1	0	0	0	1	0	1	0	0	2	0	42.5	0	2	4	0	0	2
1496	2006	0	1	1	2	1	0	2	0	1	1	1	1	0	2	0	2	2	1	0	1	0	0	74.5	1	3	3	0	2	2
1497	2006	0	2	3	3	1	0	2	0	1	0	1	1	0	2	1	2	2	1	0	0	0	0	87	2	3	4	0	2	1
1498	2006	0	2	1	2	1	0	2	0	0	0	0	1	0	2	1	0	2	1	1	2	0	0	64	1	2	1	1	0	1
1499	2006	0	1	0	2	1	0	1	1	1	0	1	1	0	2	1	2	2	1	0	0	0	0	87	2	3	3	0	1	1
1500	2006	0	2	1	1	1	0	1	0	1	1	0	1	0	2	1	2	2	1	0	2	2	0	72	1	1	1	1	1	2
1501	2006	0	1	0	2	1	0	2	0	1	1	0	1	0	2	1	0	2	1	0	0	0	0	64	1	2	2	0	1	1
1502	2006	0	2	1	1	1	0	2	0	1	1	1	1	0	2	1	2	2	0	0	0	0	0	85.5	2	3	4	0	0	2
1503	2006	0	0	1	2	1	2	1	1	1	0	1	1	1	2	2	2	2	1	2	0	0	0	80.5	2	3	4	1	1	1
1504	2006	0	2	1	3	1	2	2	0	1	0	1	1	0	2	1	0	2	0	0	2	0	0	71	1	3	4	0	1	1
1505	2006	0	1	1	3	1	2	1	1	1	0	1	1	0	2	1	0	2	1	0	0	2	0	70	1	2	4	1	2	2
1506	2006	0	2	1	2	1	2	3	0	1	0	1	1	0	2	1	0	2	1	1	0	0	0	66.5	1	2	4	0	1	1
1507	2006	0	2	1	2	1	2	2	1	1	0	0	1	0	2	1	0	2	1	0	2	0	0	65	1	3	1	1	2	1
1508	2006	0	2	3	2	1	2	2	1	1	0	1	1	1	2	0	2	2	1	0	0	0	0	74.5	1	3	4	1	0	2
1509	2006	0	2	1	2	1	2	2	0	1	0	1	1	0	2	2	2	2	0	0	0	2	2	77.5	1	3	1	0	0	2
1510	2006	0	1	0	2	1	2	1	0	1	0	1	1	0	2	2	0	2	0	0	2	0	0	70.5	1	3	4	0	0	1
1511	2006	0	1	1	1	0	2	2	0	0	1	0	1	1	2	1	2	2	0	1	1	2	0	72	1	2	1	1	0	1
1512	2006	0	0	0	1	1	2	1	1	1	1	0	1	0	2	2	0	2	1	0	2	1	1	64.5	1	3	4	0	1	1
1513	2006	0	2	0	1	1	2	2	0	1	0	1	1	0	2	1	1	2	1	0	1	2	2	60	1	3	4	1	1	1
1514	2006	0	1	1	3	1	2	3	1	1	0	1	1	0	1	2	2	2	1	1	0	2	0	71	1	3	1	1	1	1
1515	2006	0	1	0	2	1	2	2	1	1	1	1	1	0	2	1	2	2	1	1	0	2	1	66	1	3	2	0	1	1
1516	2006	0	1	1	3	1	2	2	0	0	0	1	1	0	2	2	2	2	0	0	1	2	2	72.5	1	2	4	1	1	2
1517	2006	0	2	1	3	1	2	2	1	1	0	0	1	0	2	2	2	2	1	2	0	0	0	85.5	2	3	1	1	2	2
1518	2006	0	1	1	2	1	2	2	1	1	0	1	1	0	2	0	2	2	1	0	1	0	0	82	2	3	4	1	2	2
1519	2006	0	2	1	2	1	2	2	0	1	0	1	1	0	2	0	2	2	0	0	0	0	0	85.5	2	3	1	1	1	2
1520	2006	0	1	1	2	1	2	1	1	1	1	0	1	1	2	1	2	2	0	0	0	0	0	90.5	2	3	4	1	2	1
1521	2006	0	1	1	2	1	2	1	0	1	1	1	1	0	2	1	0	2	1	0	1	2	0	65	1	3	4	0	1	1
1522	2006	0	1	1	2	1	2	1	1	0	1	1	1	1	2	1	0	2	1	0	2	2	0	65	1	2	1	1	1	1
1523	2006	0	2	1	1	1	2	3	0	0	1	0	1	0	2	1	2	2	1	0	0	0	1	74.5	1	2	4	1	1	1
1524	2006	0	1	0	3	1	2	1	1	1	0	1	1	0	2	0	0	1	1	0	2	0	0	65.5	1	2	4	1	1	1
1525	2006	0	1	0	2	1	2	1	1	1	0	0	1	0	2	0	0	2	1	0	1	0	1	62.5	1	2	2	0	1	1
1526	2006	0	2	1	2	1	2	2	0	1	0	1	1	0	2	0	2	2	0	0	0	0	0	72	1	3	4	1	1	2
1527	2006	0	1	1	3	1	2	2	0	0	1	1	1	0	2	1	0	2	1	0	1	0	0	75	1	3	4	1	2	1
1528	2006	0	0	0	2	1	2	2	1	1	1	1	1	0	2	1	1	2	1	0	1	1	2	62.5	1	2	2	0	1	1
1529	2006	0	1	1	2	1	2	2	0	1	0	0	1	1	2	1	1	2	0	0	1	2	2	57.5	1	3	4	1	2	2
1530	2006	0	2	1	2	1	2	1	0	1	0	0	1	0	2	0	0	2	1	0	0	2	0	59	1	3	3	0	1	1
1531	2006	0	1	1	2	1	2	2	1	1	0	0	1	1	2	0	0	0	0	0	0	0	0	65.5	1	2	1	1	1	2
1532	2006	0	1	1	3	1	2	1	1	1	0	0	1	0	2	2	0	2	1	0	2	0	0	77	1	3	3	0	1	2
1533	2006	0	1	0	3	1	2	2	0	1	0	1	1	0	2	0	2	2	0	0	0	0	0	77	1	3	3	0	0	1
1534	2006	0	1	0	2	0	2	1	1	0	0	0	1	0	2	0	0	2	1	0	2	2	1	55	1	2	4	0	2	2
1535	2006	0	2	1	2	1	2	1	1	1	0	1	1	0	2	0	2	2	0	0	0	0	0	93	2	2	4	1	0	2
1536	2006	0	2	1	1	1	2	2	0	1	0	1	1	0	2	2	2	2	1	0	0	0	0	91.5	2	2	2	1	0	1
1537	2006	0	1	0	3	1	2	1	0	1	0	1	1	0	2	0	2	2	1	0	1	2	1	62	1	3	3	0	2	1
1538	2006	0	1	1	2	1	2	3	0	1	0	1	1	0	2	1	2	2	1	0	0	0	1	77	1	2	4	1	0	2
1539	2006	0	1	0	3	1	2	1	0	1	0	1	1	0	2	0	1	2	1	0	1	2	0	51.5	1	3	2	0	0	1
1540	2006	0	2	1	3	1	2	1	0	1	0	1	1	0	2	2	2	2	1	2	0	0	0	80.5	2	3	3	0	0	2
1541	2006	0	2	3	2	1	2	1	0	1	0	1	1	0	2	0	2	2	1	0	0	2	0	74.5	1	3	3	0	0	1
1542	2006	0	1	1	3	1	2	1	0	0	1	1	1	0	2	1	2	2	1	0	1	1	1	69.5	1	3	2	0	0	1
1543	2006	0	1	0	1	1	2	2	1	1	1	0	1	0	2	0	0	2	0	0	0	0	0	78.5	1	3	4	0	1	1
1544	2006	0	2	1	3	1	2	2	0	1	0	1	0	0	2	0	2	2	0	0	1	0	0	72	1	3	4	0	1	1
1545	2006	0	2	0	1	1	2	2	1	1	1	1	1	0	2	1	2	2	1	0	2	2	0	66	1	3	3	0	1	0
1546	2006	0	2	1	3	1	2	1	0	1	1	1	1	0	2	1	2	2	1	0	1	0	0	79.5	1	3	1	1	1	1
1547	2006	0	1	1	2	1	2	1	1	1	0	1	1	0	2	1	2	2	0	0	0	0	0	85.5	2	2	4	1	1	2
1548	2006	0	1	3	2	1	2	3	1	1	1	1	1	0	2	0	2	0	1	0	0	0	0	80	1	3	1	1	0	1
1549	2006	0	1	1	3	1	2	2	0	1	0	0	1	0	2	0	0	2	1	0	1	2	1	51.5	1	3	4	0	1	1
1550	2006	0	1	1	3	1	2	1	0	1	0	1	1	0	2	2	2	2	1	0	1	0	1	79	1	3	4	0	1	1
1551	2006	0	1	1	2	1	1	3	0	0	0	1	1	0	1	0	1	2	1	0	1	2	0	63	1	3	3	0	2	0
1552	2006	0	1	1	2	1	1	3	0	0	1	1	1	0	2	2	2	1	1	0	0	0	0	92	2	3	4	0	1	1
1553	2006	0	1	1	2	1	1	1	1	1	0	0	1	0	2	2	2	2	2	0	1	1	0	71.5	1	3	4	0	1	1
1554	2006	0	1	1	3	1	1	3	0	1	0	1	1	0	2	2	2	2	1	0	1	0	2	74	1	3	3	0	0	1
1555	2006	0	1	0	2	1	1	3	0	0	0	1	1	0	2	2	0	2	2	1	2	0	0	61	1	3	3	1	1	1
1556	2006	0	1	0	3	1	1	3	0	1	1	1	1	0	2	1	2	2	1	0	0	0	1	74.5	1	2	4	0	1	1
1557	2006	0	2	0	2	1	1	1	0	0	0	1	1	0	2	2	2	2	0	0	0	2	0	87.5	2	3	1	1	1	1
1558	2006	0	2	1	3	1	1	1	1	1	0	1	1	0	2	1	1	2	0	0	0	0	1	70	1	3	3	0	1	1
1559	2006	0	1	1	3	1	1	1	1	1	0	0	1	1	2	0	2	0	1	0	1	0	0	65	1	3	4	0	1	0
1560	2006	0	1	1	2	1	1	3	0	0	0	1	1	0	0	1	2	2	0	1	0	0	0	72.5	1	3	3	1	1	1
1561	2006	0	2	1	1	1	1	1	0	1	1	0	1	0	2	1	2	2	1	0	2	0	2	72	1	2	4	1	2	0
1562	2006	0	2	1	2	1	1	2	1	1	0	1	1	0	2	1	2	2	0	0	0	2	0	75.5	1	3	1	1	1	1
1563	2006	0	2	1	2	1	0	2	0	0	0	1	1	0	2	1	2	2	1	0	2	1	2	53.5	1	2	1	1	1	2
1564	2006	0	1	0	1	1	0	3	1	1	1	0	1	0	2	0	0	2	1	0	0	2	0	67.5	1	2	2	1	1	1
1565	2006	0	1	1	2	1	0	3	1	1	0	0	1	1	2	0	2	0	1	0	0	0	0	77.5	1	3	2	1	1	2
1566	2006	0	1	1	2	1	0	2	0	0	0	0	1	0	2	2	2	2	1	0	0	2	0	81.5	2	1	0	1	1	1
1567	2006	0	1	0	2	1	0	1	1	1	1	1	1	0	2	2	2	2	1	0	1	2	2	69	1	1	1	1	0	1
1568	2006	0	2	0	1	1	1	2	1	1	1	0	1	0	2	2	0	2	2	0	1	0	0	69.5	1	1	1	1	1	1
1569	2006	0	2	1	2	1	1	2	0	1	0	1	1	0	2	1	2	2	0	0	0	0	0	88	2	2	4	1	1	2
1570	2006	0	2	1	1	1	1	3	0	1	0	1	1	0	2	0	1	2	1	0	0	2	0	70	1	3	2	0	0	2
1571	2006	0	2	1	1	1	1	2	1	1	1	0	1	0	2	0	1	2	1	0	1	0	0	75	1	2	4	1	0	1
1572	2006	0	1	1	2	1	1	2	0	1	0	1	1	0	2	2	2	2	1	0	0	2	0	79	1	2	1	1	0	1
1573	2006	0	2	1	2	1	1	3	0	1	1	1	1	0	2	2	2	2	1	1	1	0	2	73	1	3	1	1	1	1
1574	2006	0	1	0	3	1	0	1	1	1	0	0	1	0	2	2	2	2	1	2	1	0	0	70.5	1	3	1	1	2	1
1575	2006	0	2	1	1	1	0	3	1	1	0	0	1	0	2	0	0	0	1	0	0	0	0	63	1	2	1	1	0	2
1576	2006	0	1	0	2	1	0	1	1	1	1	1	1	0	2	0	0	2	2	0	1	2	0	57.5	1	3	4	1	0	1
1577	2006	0	1	1	2	1	0	2	0	1	1	1	0	0	2	0	2	2	1	0	0	0	0	79.5	1	2	4	1	1	2
1578	2006	0	1	0	2	1	0	2	0	1	0	0	0	0	2	1	0	1	0	0	1	0	0	65.5	1	3	1	1	1	1
1579	2006	0	2	0	2	1	0	1	1	1	0	1	1	0	2	0	2	2	1	0	2	0	0	74.5	1	3	4	0	1	2
1580	2006	0	0	0	2	1	0	1	0	1	0	0	1	0	2	0	0	2	1	0	2	0	0	62.5	1	3	2	1	0	2
1581	2006	0	2	0	0	1	0	3	0	1	1	0	1	0	2	0	1	2	2	0	2	0	0	65	1	1	1	1	1	1
1582	2006	0	0	0	2	1	0	1	0	1	0	0	1	0	2	0	1	2	2	0	0	0	2	65	1	2	2	1	0	2
1583	2006	0	2	0	1	1	0	2	1	1	1	0	1	0	2	0	0	2	2	0	2	0	0	60	1	1	1	1	0	1
1584	2006	0	1	0	3	1	0	1	0	1	1	0	1	1	2	0	2	2	2	0	1	2	2	48.5	0	1	1	1	1	0
1585	2006	0	1	0	2	1	1	2	1	1	1	0	1	1	2	0	0	2	2	0	2	2	0	55	1	2	4	1	1	2
1586	2006	0	2	1	2	1	1	2	0	0	0	1	1	0	2	2	2	0	1	2	0	1	0	68.5	1	2	4	0	0	1
1587	2006	0	1	0	1	1	1	2	0	1	0	0	1	0	2	2	0	2	2	0	0	0	2	63.5	1	2	4	0	1	1
1588	2006	0	2	1	2	1	1	3	1	1	0	0	1	0	2	2	2	0	0	0	0	0	0	83	2	2	4	0	1	2
1589	2006	0	2	1	2	1	1	3	0	1	0	1	1	0	2	0	2	2	1	0	2	0	0	74.5	1	3	3	1	0	1
1590	2006	0	1	0	1	1	1	1	1	1	1	0	0	1	1	0	0	2	2	0	1	0	2	43	0	3	2	1	1	1
1591	2006	0	2	1	1	1	1	3	0	0	0	1	1	0	2	2	2	0	0	0	0	0	0	82	2	3	4	1	1	2
1592	2006	0	2	1	1	1	1	2	0	1	0	0	1	0	2	0	0	2	1	0	2	2	0	46.5	0	2	4	0	2	0
1593	2006	0	2	1	2	1	1	2	0	1	0	1	1	0	2	0	0	2	0	0	2	2	0	55	1	2	4	0	0	2
1594	2006	0	1	1	2	1	1	2	1	1	0	1	1	0	1	0	0	2	1	0	1	0	0	68	1	3	4	0	1	1
1595	2006	0	1	0	2	1	1	1	0	0	1	1	1	0	2	1	2	2	1	1	1	0	0	73.5	1	2	2	1	0	1
1596	2006	0	1	1	2	1	1	2	1	0	0	0	1	1	0	0	0	0	0	0	0	0	0	64.5	1	2	1	1	2	2
1597	2006	0	2	1	3	1	1	2	0	1	0	1	1	0	2	0	0	2	0	0	0	1	1	55	1	3	3	0	2	0
1598	2006	0	1	1	2	1	1	3	0	0	1	1	1	0	2	2	2	2	1	2	0	0	0	80.5	2	3	3	1	1	2
1599	2006	0	2	1	3	1	1	3	1	1	0	1	1	0	0	0	2	2	1	0	0	0	0	69	1	3	4	1	1	2
1600	2006	0	2	1	3	1	1	1	0	1	0	1	1	0	2	2	2	2	1	0	0	2	1	74	1	3	3	0	1	1
1601	2006	0	1	0	2	1	1	1	0	0	1	1	1	1	2	0	2	2	0	0	1	0	0	80.5	2	3	2	1	1	1
1602	2006	0	2	1	1	1	1	2	0	1	0	0	1	0	2	2	2	2	0	0	0	2	0	87.5	2	3	1	1	1	1
1603	2006	0	1	1	0	1	1	2	0	0	0	0	1	0	2	1	2	2	0	1	2	2	0	69.5	1	3	4	1	1	1
1604	2006	0	1	1	2	1	1	1	1	1	1	1	1	0	2	1	2	2	1	0	2	2	2	62	1	3	4	0	1	0
1605	2006	0	1	0	3	1	1	1	0	1	0	1	1	1	2	1	2	2	1	0	0	0	0	79.5	1	3	4	0	1	1
1606	2006	0	1	1	1	1	1	1	0	1	0	1	1	0	1	0	2	1	1	0	0	0	0	73	1	3	2	0	0	2
1607	2006	0	1	1	1	1	1	3	0	1	0	0	1	0	2	0	0	2	2	0	0	0	0	70	1	2	1	1	2	2
1608	2006	0	1	0	2	1	1	3	1	1	1	1	1	0	2	1	2	2	1	0	2	2	2	62	1	2	2	1	1	1
1609	2006	0	2	0	1	1	1	3	1	0	0	0	1	0	2	0	0	2	1	0	0	0	2	65	1	2	2	0	1	2
1610	2006	0	1	1	1	1	0	3	0	0	0	1	1	0	2	0	0	2	2	0	2	0	2	52.5	1	1	1	1	1	1
1611	2006	0	0	0	2	1	0	1	0	1	0	0	1	0	2	0	0	2	0	0	0	2	0	61	1	2	2	1	0	1
1612	2006	0	1	1	1	1	0	2	1	1	1	1	1	0	2	0	2	0	1	0	0	0	0	64	1	3	3	0	1	2
1613	2006	0	2	1	1	1	0	3	0	1	0	0	1	0	2	2	2	1	0	0	0	0	0	90.5	2	2	4	0	1	2
1614	2006	0	1	1	2	1	0	2	1	1	1	0	1	0	2	0	0	2	1	0	0	2	2	55	1	3	1	1	0	1
1615	2006	0	0	0	1	1	0	0	1	1	1	0	1	0	2	0	2	2	2	0	0	0	0	68.5	1	1	1	1	0	2
1616	2006	0	2	1	2	1	1	2	0	1	0	1	1	0	2	1	1	2	1	1	1	0	0	69	1	2	4	0	0	2
1617	2006	0	1	0	2	1	1	2	1	1	1	0	0	0	2	0	0	2	2	0	2	0	0	54	1	2	2	1	2	2
1618	2006	0	1	0	3	1	1	1	0	1	1	1	1	0	2	1	2	2	1	0	2	0	2	63.5	1	2	2	1	0	1
1619	2006	0	2	1	3	1	0	1	0	1	0	1	1	0	2	2	2	2	0	0	1	1	0	85	2	3	3	0	1	1
1620	2006	0	1	1	1	1	0	1	0	1	1	0	1	0	2	0	0	2	0	0	2	2	2	51	1	3	2	1	1	1
1621	2006	0	2	1	2	1	0	3	0	1	0	0	1	1	2	1	2	2	1	0	1	0	0	82	2	3	4	0	1	2
1622	2006	0	2	0	1	1	0	3	1	1	0	1	1	0	1	0	0	2	1	0	0	2	0	49.5	0	3	1	1	1	2
1623	2006	0	1	0	3	1	0	2	0	0	0	1	1	0	2	1	2	2	1	1	0	0	2	73.5	1	3	2	1	2	2
1624	2006	0	2	0	0	1	0	2	1	1	1	0	1	0	2	1	1	2	1	1	0	2	0	66.5	1	1	1	1	0	1
1625	2006	0	1	0	2	1	1	2	0	0	0	1	1	0	2	1	2	2	1	0	0	0	0	81	2	3	1	1	0	2
1626	2006	0	1	0	2	1	1	2	1	0	1	1	1	0	2	0	0	2	1	0	2	2	0	49	0	1	1	1	0	2
1627	2006	0	1	0	1	1	1	2	0	1	1	1	1	0	2	0	0	1	1	0	1	1	1	55.5	1	1	1	1	1	2
1628	2006	0	1	1	2	1	1	2	0	1	1	1	1	0	2	2	0	2	1	0	1	1	0	74.5	1	2	1	1	1	1
1629	2006	0	1	1	1	1	0	1	1	1	1	0	1	0	2	0	0	2	1	0	2	2	2	47.5	0	2	2	1	0	1
1630	2006	0	2	1	1	1	0	2	0	1	1	0	1	0	2	0	0	2	0	0	0	0	0	73.5	1	2	2	1	0	1
1631	2006	0	1	1	2	1	0	2	0	1	1	0	1	0	2	1	2	2	1	0	1	0	1	71	1	3	4	1	1	2
1632	2006	0	2	1	2	1	0	1	1	1	0	0	1	0	2	1	2	0	0	0	0	0	0	77.5	1	2	4	1	1	2
1633	2006	0	2	1	2	1	1	2	0	1	0	1	1	0	2	2	2	2	0	2	0	2	0	76.5	1	3	2	1	0	2
1634	2006	0	1	0	2	1	1	1	1	1	1	0	1	0	0	0	0	2	0	0	2	0	2	59	1	2	4	1	1	2
1635	2006	0	2	1	1	1	1	3	0	1	0	1	1	0	2	1	2	2	1	0	1	0	0	79.5	1	3	1	1	0	1
1636	2006	0	1	0	3	1	1	1	0	1	1	1	1	0	2	1	2	2	0	0	1	1	0	75.5	1	3	4	1	1	1
1637	2006	0	2	1	2	1	1	1	0	1	0	1	1	1	2	0	2	2	0	0	0	0	0	83	2	3	1	1	0	2
1638	2006	0	2	1	1	1	1	2	0	0	0	1	1	0	2	2	2	0	1	2	0	0	0	73.5	1	3	1	1	0	2
1639	2006	0	1	1	3	1	1	2	1	1	0	1	1	1	2	1	2	2	0	0	0	2	0	75.5	1	3	3	0	2	1
1640	2006	0	2	1	1	1	1	2	1	1	1	1	1	0	2	0	2	2	1	0	0	2	1	67	1	3	4	0	1	2
1641	2006	0	1	0	2	1	1	1	1	1	1	0	1	0	1	1	1	2	1	1	0	1	1	59.5	1	3	1	1	1	2
1642	2006	0	2	1	3	1	1	3	0	1	0	0	1	0	2	2	2	2	2	0	0	1	0	74	1	3	3	0	1	1
1643	2006	0	1	0	2	1	1	1	1	1	0	1	1	0	2	0	0	2	2	0	2	0	2	52.5	1	2	2	0	1	1
1644	2006	0	1	1	2	1	1	2	1	1	0	0	1	0	2	1	2	2	1	1	1	2	0	66	1	3	3	0	1	1
1645	2006	0	2	1	2	1	1	2	0	1	0	0	1	0	2	1	2	2	1	0	0	0	0	82	2	2	4	1	1	1
1646	2006	0	1	1	3	1	1	1	0	1	0	1	1	1	2	1	1	1	1	0	1	0	0	68	1	3	2	0	1	1
1647	2006	0	2	1	3	1	1	2	0	0	0	1	1	0	2	1	2	2	1	1	0	2	0	73.5	1	2	4	1	2	2
1648	2006	0	1	0	3	1	1	1	1	1	1	1	1	0	2	1	0	2	1	0	1	0	2	57.5	1	3	1	1	1	2
1649	2006	0	1	0	3	1	1	1	1	1	0	0	1	0	2	0	2	2	1	0	1	1	1	61	1	3	1	1	1	1
1650	2006	0	1	0	3	1	1	1	0	1	0	0	1	0	2	1	2	2	1	0	1	2	0	72	1	3	3	0	1	1
1651	2006	0	2	1	3	1	1	2	0	1	0	1	1	0	2	2	1	2	0	1	2	0	0	82	2	3	3	1	0	2
1652	2006	0	1	0	2	1	1	2	0	1	1	1	1	0	2	0	2	2	1	0	1	2	0	67	1	2	4	1	2	1
1653	2006	0	2	1	1	1	1	2	1	1	0	0	1	0	2	0	0	2	2	0	0	2	0	46.5	0	2	1	1	1	2
1654	2006	0	1	0	2	1	1	1	1	0	1	1	1	0	2	1	2	2	1	0	0	2	0	79.5	1	3	2	0	1	1
1655	2006	0	1	1	2	1	1	1	0	1	0	1	1	0	2	0	1	2	0	0	0	1	0	76	1	2	1	1	1	1
1656	2006	0	1	0	3	1	1	1	0	1	0	1	1	0	1	0	2	2	1	0	1	0	1	67.5	1	3	2	1	1	1
1657	2006	0	2	1	2	1	1	1	1	1	0	0	1	0	2	1	2	2	1	0	0	1	0	82	2	3	3	0	0	1
1658	2006	0	0	0	2	1	1	1	0	0	1	1	1	0	2	1	2	2	2	0	0	2	0	66	1	2	4	1	2	2
1659	2006	0	2	2	2	1	0	2	0	0	1	0	1	0	2	1	0	2	2	0	0	0	0	75	1	2	1	1	1	2
1660	2006	0	2	1	1	1	0	1	0	1	0	0	1	0	2	0	2	0	2	0	2	0	0	67.5	1	2	1	1	1	1
1661	2006	0	2	0	2	1	0	3	0	1	0	1	1	0	2	1	2	2	2	0	0	0	0	84.5	2	3	4	1	1	1
1662	2006	0	2	2	0	1	0	1	0	0	0	0	1	0	2	2	0	2	1	0	0	0	0	84.5	2	2	4	1	0	2
1663	2006	0	2	0	1	1	0	2	0	1	1	0	1	0	2	1	2	0	2	0	2	0	0	65	1	1	1	1	2	2
1664	2006	0	2	1	1	1	0	2	0	1	0	0	1	0	2	2	2	2	2	1	0	0	0	80.5	2	2	4	0	1	2
1665	2006	0	1	0	1	1	0	1	0	0	1	1	1	0	2	0	0	2	1	0	0	0	0	67.5	1	1	1	1	1	1
1666	2006	0	1	1	3	1	0	1	0	1	1	0	1	0	2	2	2	2	0	0	0	2	0	84	2	3	4	1	1	1
1667	2006	0	2	1	2	1	0	3	0	1	0	1	1	0	2	2	1	1	1	0	0	2	0	64	1	3	3	0	1	2
1668	2006	0	1	1	2	1	0	2	0	1	1	0	1	0	2	1	2	2	2	1	1	2	0	63.5	1	2	1	1	0	1
1669	2006	0	2	1	1	1	0	3	1	1	0	0	1	0	2	1	0	2	1	0	0	0	0	77.5	1	2	4	0	0	0
1670	2006	0	1	1	3	1	0	1	1	1	0	1	1	1	2	1	0	2	1	0	0	0	0	77.5	1	3	4	1	2	2
1671	2006	0	1	0	3	1	0	1	1	1	1	1	1	1	1	1	1	1	1	0	0	0	0	66	1	3	4	0	2	1
1672	2006	0	1	0	2	1	0	2	0	1	0	1	1	0	2	0	2	2	1	0	1	2	2	62	1	3	4	1	1	0
1673	2006	0	1	1	2	1	0	2	1	1	0	0	1	1	2	2	1	2	1	0	2	1	2	64.5	1	3	4	1	2	1
1674	2006	0	1	0	1	1	0	2	1	1	1	1	1	0	2	1	0	2	0	0	0	0	0	76	1	1	1	1	1	2
1675	2006	0	2	1	1	1	0	3	0	1	0	0	1	0	2	0	0	2	2	0	1	0	0	59	1	2	1	1	2	2
1676	2006	0	1	0	3	1	0	3	0	1	0	1	1	0	2	0	1	0	1	1	0	0	0	62	1	3	2	0	2	0
1677	2006	0	2	1	2	1	0	1	1	1	1	0	1	0	0	1	2	0	0	1	1	0	0	63	1	2	1	1	0	2
1678	2006	0	2	1	1	1	0	1	0	1	0	0	1	1	2	1	2	2	2	0	0	2	0	72	1	1	1	1	2	1
1679	2006	0	2	0	2	1	0	2	0	0	0	1	1	1	2	0	2	1	0	0	2	0	2	68.5	1	3	4	1	1	1
1680	2006	0	1	0	2	1	0	1	0	0	1	1	1	0	2	1	2	2	1	0	0	0	0	87	2	3	0	0	0	2
1681	2006	0	2	0	2	1	0	3	1	1	1	1	1	0	2	1	0	2	2	0	0	0	1	59	1	1	1	1	0	2
1682	2006	0	2	3	1	1	0	2	0	1	0	1	1	0	2	1	0	2	2	0	0	0	1	62.5	1	3	1	1	2	1
1683	2006	0	2	1	1	1	0	2	0	0	1	1	1	1	2	2	2	2	1	1	0	0	2	75.5	1	2	4	0	1	2
1684	2006	0	2	1	2	1	0	1	1	1	0	1	1	0	2	1	2	0	1	0	0	0	0	72.5	1	2	4	0	1	1
1685	2006	0	1	0	2	1	0	2	1	1	0	0	1	0	2	1	2	2	1	0	0	0	2	66	1	3	1	1	1	0
1686	2006	0	1	1	2	1	0	2	0	1	0	1	1	0	2	1	1	2	1	0	0	2	2	62.5	1	3	4	1	1	1
1687	2006	0	1	0	2	1	0	1	1	1	0	1	1	0	2	2	0	0	2	0	2	2	2	37.5	0	2	2	0	0	2
1688	2006	0	1	1	1	1	0	3	0	1	0	1	1	0	2	2	2	2	1	0	1	0	0	84	2	1	1	1	1	1
1689	2006	0	1	1	1	1	0	3	0	1	1	0	1	0	2	0	2	2	1	0	1	0	0	77	1	3	4	0	2	1
1690	2006	0	2	3	2	1	0	2	1	1	0	0	1	0	2	1	2	2	0	1	1	2	0	66	1	2	1	1	1	1
1691	2006	0	1	1	2	1	0	1	0	1	0	0	1	0	2	1	1	2	2	0	1	1	2	51.5	1	2	1	1	1	2
1692	2006	0	1	0	1	1	0	3	1	0	0	0	1	0	2	0	0	2	2	0	1	1	2	50	0	3	1	1	1	2
1693	2006	0	2	1	1	1	0	2	0	1	1	1	1	0	2	2	2	0	0	1	0	0	0	82	2	2	1	1	1	1
1694	2006	0	1	1	2	1	0	2	1	0	0	1	1	0	2	1	2	2	2	1	0	0	0	76	1	3	4	1	0	1
1695	2006	0	2	1	2	1	0	2	1	1	0	0	1	1	2	0	0	2	0	0	0	0	0	70	1	2	1	1	1	1
1696	2006	0	1	0	2	1	2	2	1	0	0	0	1	0	2	1	0	2	1	1	1	0	0	66.5	1	3	4	1	1	1
1697	2006	0	2	1	2	1	2	2	0	1	0	1	1	0	2	2	2	2	2	0	1	0	0	73	1	3	1	1	1	1
1698	2006	0	1	1	3	1	2	1	0	1	0	0	1	0	2	1	2	2	1	0	2	0	0	82	2	3	1	1	2	1
1699	2006	0	2	2	0	1	2	2	1	1	1	0	1	1	2	2	0	2	1	2	1	0	0	66	1	2	1	1	1	2
1700	2006	0	2	3	3	1	2	2	0	1	0	1	1	0	0	0	1	1	1	0	0	0	0	62.5	1	3	3	0	1	1
1701	2006	0	0	0	2	1	2	1	0	1	0	1	1	0	1	1	0	2	1	0	0	1	0	57	1	2	1	1	1	1
1702	2006	0	0	0	2	1	2	2	1	1	0	0	1	0	2	1	0	0	1	0	2	0	0	58	1	3	2	1	0	0
1703	2006	0	2	1	1	1	2	2	0	1	1	0	1	0	2	1	2	2	0	0	0	2	2	70.5	1	2	1	1	1	2
1704	2006	0	1	1	2	1	2	2	1	1	0	0	1	0	2	1	0	2	2	0	2	0	0	65	1	3	4	1	1	2
1705	2006	0	2	3	2	1	2	2	0	0	0	0	1	1	2	0	2	0	2	0	0	0	0	72.5	1	3	4	1	1	1
1706	2006	0	2	1	0	1	2	2	1	1	0	0	1	0	2	2	2	2	1	0	2	0	0	78	1	2	4	1	0	2
1707	2006	0	1	1	1	1	2	3	0	1	1	0	1	1	2	0	2	2	1	0	2	2	0	69.5	1	2	4	1	1	1
1708	2006	0	2	1	3	1	2	2	1	1	0	1	1	0	2	0	1	2	1	0	0	0	0	64	1	3	3	0	2	1
1709	2006	0	2	1	2	1	2	2	0	1	1	1	1	0	2	0	2	2	0	0	0	0	0	88	2	2	4	1	0	2
1710	2006	0	2	1	2	1	2	1	1	0	0	1	1	0	2	0	2	2	0	0	0	2	0	78	1	3	3	0	0	2
1711	2006	0	1	1	2	0	2	1	1	0	1	1	1	0	2	1	2	2	1	0	0	2	2	67	1	2	4	1	0	2
1712	2006	0	1	1	2	1	2	2	1	1	0	1	1	0	0	0	2	2	0	0	0	2	0	68.5	1	3	4	1	1	1
1713	2006	0	2	1	1	1	2	2	0	1	0	1	1	0	2	1	2	2	0	0	0	0	0	90.5	2	3	1	1	1	2
1714	2006	0	1	3	2	1	2	3	1	1	0	0	1	1	2	1	0	0	1	0	1	2	2	45.5	0	3	4	1	2	1
1715	2006	0	1	1	2	1	2	3	1	1	1	1	1	0	2	2	2	2	2	0	2	2	2	61.5	1	2	4	1	1	1
1716	2006	0	1	0	2	1	2	1	1	1	0	1	1	0	1	1	2	2	0	1	1	2	1	62.5	1	2	4	1	2	2
1717	2006	0	2	1	2	1	2	3	0	1	0	1	1	0	2	0	0	0	2	1	1	0	0	47	0	2	1	1	0	2
1718	2006	0	1	0	2	1	2	1	0	1	0	1	1	0	2	0	2	2	1	0	1	0	0	66	1	2	4	1	1	2
1719	2006	0	2	1	1	1	2	2	0	1	0	1	1	1	2	1	2	2	1	0	2	2	0	69.5	1	3	4	1	1	2
1720	2006	0	2	1	2	1	2	1	0	1	0	1	1	0	2	0	2	2	1	0	0	2	0	69.5	1	3	1	0	1	1
1721	2006	0	1	1	2	1	2	2	0	1	0	1	1	0	2	0	1	0	1	1	1	1	0	49.5	0	3	4	1	1	2
1722	2006	0	2	0	3	1	2	3	0	1	0	1	1	0	2	1	1	2	1	1	1	1	0	64	1	3	4	1	1	1
1723	2006	0	2	1	2	1	0	2	0	1	0	1	1	0	2	1	2	1	1	0	0	0	0	77.5	1	3	4	1	0	1
1724	2006	0	2	3	3	1	1	3	0	1	0	1	1	0	2	2	2	2	0	0	0	1	0	87.5	2	3	3	1	1	2
1725	2006	0	1	0	0	1	1	2	1	1	1	1	1	0	2	2	2	2	0	0	0	2	0	90	2	2	4	1	2	2
1726	2006	0	1	1	2	1	0	1	1	1	1	0	1	0	2	1	0	2	2	0	2	0	0	65	1	2	4	1	0	2
1727	2006	0	2	0	1	1	0	1	1	1	0	0	1	0	2	0	2	2	1	0	2	0	0	77	1	2	4	0	1	1
1728	2006	0	2	1	0	1	0	2	0	1	1	1	1	0	2	2	0	2	2	0	2	0	0	69.5	1	2	4	1	0	0
1729	2006	0	2	1	1	1	0	3	1	1	1	1	1	0	2	1	1	2	1	1	2	1	0	64	1	1	1	1	2	1
1730	2006	0	1	0	1	1	0	2	0	1	0	0	1	0	2	0	1	0	1	1	1	0	0	57	1	2	2	1	0	2
1731	2006	0	1	0	2	1	0	2	1	1	0	1	1	0	0	1	2	1	2	0	1	0	1	44.5	0	2	4	0	1	1
1732	2006	0	2	1	2	1	0	2	0	0	0	1	1	0	2	2	2	2	0	1	0	0	0	86.5	2	1	1	1	1	1
1733	2006	0	2	1	2	1	0	3	0	1	0	1	1	0	2	1	2	2	1	0	1	0	0	82	2	3	3	1	0	1
1734	2006	0	1	0	2	1	0	2	0	1	0	1	1	0	2	2	0	2	1	0	0	0	2	63.5	1	1	1	1	2	1
1735	2006	0	2	1	2	1	0	1	0	1	0	0	1	0	2	2	2	2	1	0	0	0	0	84	2	2	4	1	1	1
1736	2006	0	1	1	2	0	0	1	1	1	1	0	1	1	2	0	2	2	1	0	1	2	0	69.5	1	3	2	1	1	2
1737	2006	0	2	0	1	1	0	3	0	0	1	1	1	0	2	0	1	2	1	0	0	0	0	75	1	3	4	1	0	2
1738	2006	0	2	1	1	1	0	3	0	0	1	0	1	1	2	0	2	2	1	0	2	0	1	72	1	3	1	1	2	0
1739	2006	0	1	0	1	1	0	2	1	1	1	0	1	0	2	1	1	2	1	0	0	0	0	77.5	1	3	4	0	1	1
1740	2006	0	2	1	1	1	0	3	0	1	0	0	1	0	2	0	2	2	0	0	1	2	0	70.5	1	2	1	1	1	2
1741	2006	0	1	0	2	1	1	2	0	1	0	1	1	0	2	2	2	2	0	0	0	1	0	81.5	2	3	1	1	1	2
1742	2006	0	2	1	2	1	0	1	0	1	0	0	1	0	2	1	2	2	2	0	2	1	0	69.5	1	2	4	1	0	2
1743	2006	0	1	0	2	1	0	2	0	1	0	0	1	0	2	0	1	2	1	0	0	0	0	65	1	1	1	1	0	2
1744	2006	0	1	0	2	1	0	2	0	1	0	0	1	0	2	0	1	2	1	0	1	2	0	62.5	1	1	4	1	1	2
1745	2006	0	1	1	2	1	0	3	1	1	1	0	1	0	2	0	0	1	1	0	1	0	0	60.5	1	2	4	1	1	2
1746	2006	0	1	1	2	1	0	2	0	1	0	0	1	0	2	0	1	2	1	0	1	2	0	61.5	1	3	1	1	1	2
1747	2006	0	2	0	3	1	0	2	0	1	0	1	1	0	2	2	2	2	1	0	0	0	0	91.5	2	3	4	0	1	2
1748	2006	0	2	0	2	1	0	2	1	1	0	0	1	1	2	2	2	2	1	0	0	2	0	76.5	1	3	4	1	1	1
1749	2006	0	2	1	2	1	1	3	0	1	1	0	1	1	2	1	2	2	1	0	0	2	0	82	2	2	4	1	1	2
1750	2006	0	2	1	2	1	1	1	0	1	1	1	1	0	2	0	2	0	0	0	0	0	0	76	1	2	1	1	1	1
1751	2006	0	1	3	2	1	1	2	0	1	1	1	1	0	2	0	1	0	2	0	0	0	0	68	1	3	4	1	1	2
1752	2006	0	2	1	1	1	1	3	0	1	0	1	1	1	2	1	0	0	2	1	1	0	0	54.5	1	3	1	1	2	1
1753	2006	0	1	0	3	1	1	1	1	1	1	1	1	0	2	1	1	2	1	0	1	2	1	62.5	1	1	1	1	1	2
1754	2006	0	2	1	2	1	1	2	1	0	0	0	1	0	2	0	2	2	1	0	0	2	0	69.5	1	3	4	1	1	1
1755	2006	0	1	0	3	1	1	2	0	1	0	1	1	1	1	1	2	2	1	0	0	0	0	76.5	1	3	4	1	1	1
1756	2006	0	2	1	2	1	1	2	0	1	0	0	1	0	2	1	1	2	0	0	0	2	0	76	1	3	1	1	1	1
1757	2006	0	2	1	2	1	1	2	1	1	0	1	1	0	2	1	0	2	1	0	0	0	0	75	1	3	1	1	0	1
1758	2006	0	0	0	2	0	1	1	1	1	1	0	1	1	2	0	0	2	2	1	0	2	2	49	0	2	2	1	1	1
1759	2006	0	1	0	2	1	0	2	1	1	1	1	1	0	2	0	0	2	2	0	2	0	0	65	1	2	2	1	1	1
1760	2006	0	2	1	2	1	0	3	0	1	0	0	1	1	2	0	0	2	2	0	1	0	0	60	1	2	4	1	2	0
1761	2006	0	1	0	2	1	0	1	0	1	1	0	1	0	2	0	1	2	1	0	1	2	2	51.5	1	2	1	1	1	1
1762	2006	0	1	0	2	1	0	2	0	1	0	1	1	0	2	0	1	2	1	0	2	0	0	67.5	1	2	2	0	1	1
1763	2006	0	2	1	2	1	0	2	0	1	1	1	1	1	2	0	2	2	2	0	2	2	0	58.5	1	3	4	0	2	1
1764	2006	0	1	1	1	1	0	1	1	1	0	0	1	0	0	0	2	2	1	0	0	0	0	75	1	2	4	1	2	1
1765	2006	0	1	1	2	1	0	1	1	1	1	0	1	0	2	0	0	2	1	0	2	2	0	49	0	3	1	1	2	1
1766	2006	0	1	0	2	1	0	1	1	1	1	1	1	0	2	0	0	0	2	0	0	0	0	52	1	3	1	1	2	1
1767	2006	0	1	1	2	1	1	2	1	1	1	1	1	0	2	1	0	2	1	0	0	0	2	64	1	2	4	1	2	1
1768	2006	0	2	1	1	1	1	2	0	1	1	0	1	0	2	2	2	2	1	0	1	0	0	84	2	2	4	0	1	1
1769	2006	0	2	1	1	1	1	2	0	1	0	1	1	0	2	2	2	2	1	2	0	0	0	83	2	3	1	1	1	2
1770	2006	0	1	0	2	1	1	1	1	1	0	0	1	0	2	0	0	2	1	0	2	0	2	52.5	1	2	2	1	2	1
1771	2006	0	2	1	2	1	0	2	1	1	1	0	1	1	2	0	2	2	2	0	0	2	1	62	1	2	1	1	1	2
1772	2006	0	2	1	2	1	0	3	0	1	1	0	1	1	2	2	2	2	1	0	1	0	0	84	2	2	1	1	0	2
1773	2006	0	1	3	3	1	0	1	0	1	0	1	1	0	2	1	2	2	0	0	0	0	0	90.5	2	2	2	0	1	1
1774	2006	0	1	1	2	1	0	2	1	1	1	0	1	0	2	0	0	0	1	0	2	1	0	50.5	0	2	4	1	1	2
1775	2006	0	2	1	2	1	0	2	0	1	1	1	1	0	2	2	1	2	2	0	1	0	0	77	1	2	4	1	0	2
1776	2006	0	2	0	1	1	0	1	0	1	1	0	1	0	2	0	1	2	2	0	0	0	0	75	1	1	1	1	1	0
1777	2006	0	1	0	2	1	0	2	1	1	1	1	1	0	2	0	0	2	2	0	0	0	1	57.5	1	3	1	1	1	1
1778	2006	0	1	1	2	1	0	1	0	1	1	1	1	0	2	1	2	2	1	0	1	0	1	72	1	1	1	1	1	1
1779	2006	0	0	0	2	1	0	1	1	1	1	0	1	0	2	0	0	2	1	0	2	2	2	50	0	2	4	1	1	1
1780	2006	0	1	1	2	1	0	2	0	1	1	0	1	1	2	0	2	2	2	0	2	2	2	54.5	1	2	4	1	1	2
1781	2006	0	1	0	2	1	0	3	1	1	0	1	1	0	2	2	2	2	1	0	2	0	0	75.5	1	2	4	1	1	2
1782	2006	0	1	1	2	1	2	1	1	1	1	0	1	0	2	1	1	2	1	0	1	1	0	64	1	2	1	1	2	2
1783	2006	0	2	1	2	1	2	2	1	1	0	1	1	0	2	1	2	2	1	0	0	0	0	87	2	3	4	0	1	1
1784	2006	0	2	3	2	1	2	2	0	1	1	1	1	0	2	0	2	2	0	0	1	2	0	64.5	1	3	1	1	0	2
1785	2006	0	2	1	2	1	2	2	0	1	0	0	1	0	2	1	2	2	1	1	1	0	0	81	2	3	4	0	1	1
1786	2006	0	1	1	3	1	2	2	0	1	0	0	1	0	2	1	2	2	1	0	1	0	0	77	1	3	1	1	1	1
1787	2006	0	2	1	3	1	2	1	1	1	0	0	0	0	2	2	1	2	1	1	0	0	0	86	2	3	3	1	1	2
1788	2006	0	0	0	1	1	2	1	0	0	1	1	1	0	2	1	2	2	1	0	0	1	0	84.5	2	3	4	1	0	1
1789	2006	0	1	1	3	1	2	1	0	1	0	1	1	0	2	0	0	0	0	0	0	0	0	58	1	3	3	0	1	2
1790	2006	0	2	3	2	1	2	2	0	1	0	0	1	0	2	0	2	2	1	0	0	1	0	77	1	3	1	1	1	1
1791	2006	0	0	0	3	1	2	1	0	1	1	1	1	0	2	0	1	1	1	0	1	0	1	57	1	3	2	0	0	2
1792	2006	0	1	1	2	1	2	2	0	1	0	1	1	0	2	2	1	2	1	0	1	0	0	73.5	1	3	2	0	0	2
1793	2006	0	1	0	2	1	2	1	1	1	0	1	1	1	2	0	0	2	1	0	1	0	0	67.5	1	2	1	1	1	1
1794	2006	0	1	0	3	1	2	2	1	1	0	1	1	0	2	0	2	2	1	0	0	2	0	74.5	1	3	4	0	1	0
1795	2006	0	1	1	3	1	2	3	0	1	0	0	1	0	2	0	0	1	1	0	2	0	0	63	1	3	4	1	2	1
1796	2006	0	2	0	2	1	2	3	1	1	0	0	1	0	2	1	2	2	1	0	2	0	0	68.5	1	2	4	0	0	2
1797	2006	0	1	0	2	1	2	1	1	1	0	0	1	0	2	0	0	2	2	0	2	0	2	44	0	2	4	0	0	1
1798	2006	0	1	1	2	1	2	2	1	0	1	0	1	0	2	0	2	2	0	0	1	2	2	57	1	2	2	1	1	1
1799	2006	0	1	1	2	1	2	2	0	0	1	1	1	0	2	0	0	2	1	0	0	2	1	60	1	2	2	1	1	1
1800	2006	0	0	1	1	1	2	2	1	0	1	1	1	0	2	0	2	2	1	0	0	0	1	74.5	1	2	2	1	1	2
1801	2006	0	2	1	1	1	2	2	0	1	0	0	1	1	2	1	1	2	2	0	1	2	0	65	1	3	1	1	1	1
1802	2006	0	0	0	2	1	0	3	0	0	0	0	1	0	2	0	2	2	0	0	2	2	1	57	1	2	4	1	1	2
1803	2006	0	1	0	2	1	0	1	0	0	0	1	1	0	2	1	1	2	1	1	0	0	0	71.5	1	3	4	0	2	2
1804	2006	0	2	1	2	1	0	2	1	1	1	1	1	0	2	1	2	0	1	0	1	0	0	66.5	1	2	2	0	1	1
1805	2006	0	1	1	3	1	0	3	0	0	0	1	1	1	2	1	2	2	0	0	0	0	0	90.5	2	3	1	1	0	2
1806	2006	0	1	1	2	1	0	3	1	1	1	0	1	0	1	0	0	0	1	0	0	0	0	56	1	3	1	1	1	2
1807	2006	0	1	1	2	1	0	2	1	1	0	1	1	1	2	0	1	2	0	0	1	0	0	76	1	3	3	0	1	1
1808	2006	0	1	0	2	1	0	1	1	1	1	1	1	0	2	0	0	2	1	0	0	2	2	46.5	0	3	3	1	2	2
1809	2006	0	2	1	2	1	0	3	1	1	0	1	1	0	2	2	1	2	2	0	0	2	0	72	1	2	4	1	0	1
1810	2006	0	1	0	2	1	0	2	1	0	0	0	1	0	2	1	0	2	2	0	0	0	1	65	1	2	2	1	0	1
1811	2006	0	1	1	1	1	0	2	0	1	1	1	1	0	2	0	2	2	1	0	2	2	2	46	0	2	1	1	1	2
1812	2006	0	1	0	2	1	0	2	0	1	1	0	1	0	2	0	2	1	1	0	0	0	0	72.5	1	2	4	1	1	2
1813	2006	0	2	0	2	1	0	2	0	1	0	1	1	0	2	2	2	2	0	0	1	0	0	92.5	2	2	2	1	1	2
1814	2006	0	1	1	2	1	1	3	0	0	1	1	1	0	2	0	2	2	1	0	1	0	0	82	2	3	4	1	1	2
1815	2006	0	1	1	2	1	1	1	0	1	0	1	1	0	2	1	1	2	1	0	0	0	0	77.5	1	2	4	1	2	1
1816	2006	0	1	1	2	1	1	2	0	1	1	1	0	0	2	1	1	2	2	0	2	2	0	62.5	1	2	2	0	1	2
1817	2006	0	2	1	2	1	1	2	0	1	0	1	1	0	2	2	2	2	1	2	1	2	0	65.5	1	3	4	1	1	2
1818	2006	0	2	3	2	1	1	2	1	1	1	1	1	0	2	2	2	2	0	2	0	0	0	86.5	2	3	1	1	1	0
1819	2006	0	2	0	2	1	0	2	0	1	0	1	1	0	2	1	2	2	2	1	0	0	0	81	2	3	4	0	0	2
1820	2006	0	1	0	2	1	1	3	0	1	1	1	1	0	2	1	2	2	1	1	1	0	0	73.5	1	2	2	1	1	2
1821	2006	0	2	1	0	1	1	1	0	1	0	1	1	0	2	1	2	2	1	1	0	0	2	71	1	2	1	1	0	2
1822	2006	0	1	1	2	1	1	1	0	0	0	1	1	0	0	2	2	2	1	1	0	0	0	81	2	3	3	0	0	2
1823	2006	0	1	1	2	1	1	2	1	1	1	1	1	0	2	2	0	1	0	0	1	2	1	57.5	1	3	4	0	0	2
1824	2006	0	1	0	2	1	1	1	1	1	1	1	1	1	2	0	0	2	1	0	2	2	2	34	0	3	4	1	1	1
1825	2006	0	1	0	2	1	1	2	0	1	0	1	1	1	2	1	0	1	1	1	2	0	2	47	0	3	2	0	2	1
1826	2006	0	0	0	2	1	1	1	1	1	1	1	1	0	2	0	0	2	1	0	1	2	2	52.5	1	3	2	0	1	1
1827	2006	0	1	1	1	1	1	1	0	1	0	0	1	1	2	0	2	1	1	0	0	0	2	70	1	1	2	1	2	1
1828	2006	0	1	0	2	1	1	2	0	1	0	1	1	0	2	1	2	2	0	0	0	1	0	78	1	3	2	1	0	2
1829	2006	0	0	0	1	1	1	1	1	1	0	0	1	0	2	1	2	2	1	0	2	2	1	64.5	1	2	4	1	2	1
1830	2006	0	2	1	1	1	1	3	0	1	1	1	1	0	2	1	2	2	1	1	2	1	0	66	1	1	4	1	1	1
1831	2006	0	2	1	1	1	1	3	0	1	0	0	1	0	2	1	2	2	1	1	0	1	0	73.5	1	2	0	1	0	2
1832	2006	0	1	1	2	1	1	2	0	1	1	0	1	0	2	1	2	2	1	1	0	0	0	78.5	1	2	4	1	1	1
1833	2006	0	2	1	1	1	1	2	0	1	0	0	1	0	2	2	2	2	1	0	1	1	0	76.5	1	2	4	1	1	2
1834	2006	0	2	0	1	1	1	2	0	1	1	1	1	0	2	2	2	2	0	1	0	1	0	81.5	2	2	4	1	1	0
1835	2006	0	1	0	1	1	1	2	1	1	1	1	1	0	2	2	2	2	1	0	2	2	2	66.5	1	1	4	1	0	2
1836	2006	0	1	0	2	1	1	2	0	0	0	1	1	0	2	2	1	2	1	2	2	0	2	61	1	2	1	1	0	2
1837	2006	0	2	1	1	1	1	2	1	1	0	0	1	0	2	1	2	1	1	1	1	2	0	61.5	1	2	1	1	1	1
1838	2006	0	0	0	2	1	1	1	1	1	1	1	1	1	2	0	2	2	1	0	2	2	2	59.5	1	3	2	1	2	1
1839	2006	0	1	1	1	1	1	1	1	1	0	0	1	0	2	1	2	2	1	1	0	2	0	78.5	1	1	1	0	2	2
1840	2006	0	1	1	1	1	1	3	0	1	0	1	1	0	2	1	2	2	1	1	0	0	0	76	1	2	4	1	2	1
1841	2006	0	1	0	2	1	1	2	0	1	1	1	1	0	0	0	0	2	1	0	1	0	2	50.5	0	2	2	1	2	2
1842	2006	0	1	1	1	1	1	2	0	1	0	1	1	0	2	0	2	2	1	0	1	2	0	56	1	3	4	1	1	2
1843	2006	0	1	1	3	1	1	2	0	1	0	0	1	0	2	1	2	2	1	0	2	2	0	67	1	3	2	0	0	2
1844	2006	0	1	0	2	1	1	1	1	0	1	0	1	0	2	0	0	2	0	0	0	1	2	42.5	0	3	4	1	1	1
1845	2006	0	1	0	2	1	1	2	0	0	0	0	1	0	0	0	2	2	1	0	2	0	0	57.5	1	1	2	1	1	2
1846	2006	0	1	0	3	1	1	1	0	0	0	1	1	0	1	1	1	1	1	0	0	0	1	61	1	2	4	1	1	1
1847	2006	0	2	1	1	1	1	1	0	1	0	1	1	0	2	0	2	2	1	0	1	0	0	74.5	1	2	2	0	1	1
1848	2006	0	1	1	2	1	1	2	1	1	1	1	1	0	2	1	2	2	0	1	2	2	0	72	1	2	4	1	1	2
1849	2006	0	1	0	3	1	1	1	0	1	0	1	1	0	2	1	2	2	1	0	1	2	1	67	1	3	4	1	0	2
1850	2006	0	1	0	2	1	1	1	1	1	1	1	1	0	1	0	1	2	1	0	0	0	2	63	1	2	4	1	1	2
1851	2006	0	1	1	2	1	1	2	1	1	0	0	1	0	2	0	2	2	1	0	2	1	2	62	1	2	4	1	1	2
1852	2006	0	1	1	2	1	1	1	1	1	0	1	1	0	1	1	1	2	0	1	0	0	0	78	1	2	4	0	0	2
1853	2006	0	2	1	1	1	1	3	0	1	0	0	1	0	2	2	2	2	1	1	2	1	0	73	1	2	1	1	1	2
1854	2006	0	0	0	2	1	1	2	0	0	1	0	1	0	2	0	0	0	1	0	0	1	2	42	0	3	2	1	1	2
1855	2006	0	2	0	0	1	1	1	1	1	1	0	1	0	2	1	2	2	1	0	1	0	0	76	1	2	4	1	0	2
1856	2006	0	1	0	3	1	1	2	1	1	0	1	1	0	2	2	2	2	0	2	0	0	2	79	1	3	4	1	1	2
1857	2006	0	1	1	2	1	1	2	0	1	1	1	1	0	2	0	2	2	1	0	1	0	0	73.5	1	2	4	1	1	1
1858	2006	0	1	1	1	1	1	3	1	1	0	1	1	0	2	0	0	0	1	0	1	0	1	55.5	1	2	4	1	1	1
1859	2006	0	1	0	2	1	1	2	1	1	1	1	1	0	2	0	2	2	1	0	2	0	0	66	1	3	4	1	2	1
1860	2006	0	1	1	2	1	1	2	1	1	0	1	1	1	2	0	0	2	2	0	1	0	2	55	1	2	4	0	2	1
1861	2006	0	1	0	3	1	1	1	0	1	0	1	1	1	2	1	1	2	0	0	0	2	0	73.5	1	3	4	1	1	2
1862	2006	0	1	1	2	1	1	2	1	0	0	0	1	0	2	0	1	2	0	0	0	0	0	81	2	3	3	0	1	1
1863	2006	0	1	1	1	1	1	1	0	1	1	1	1	0	2	1	2	2	0	0	2	0	0	80.5	2	2	4	1	1	1
1864	2006	0	2	1	0	1	1	3	0	1	1	0	1	0	2	0	1	2	1	0	2	2	0	60	1	3	1	1	1	1
1865	2006	0	2	1	2	1	1	2	0	0	0	1	1	0	0	1	2	2	2	0	0	0	0	67.5	1	2	2	1	1	1
1866	2006	0	2	1	1	1	1	3	1	1	0	1	1	0	2	0	0	2	1	0	2	2	0	46.5	0	1	4	0	1	2
1867	2006	0	1	1	3	1	1	2	1	1	1	0	1	0	2	2	2	2	1	0	2	0	2	70.5	1	2	2	1	2	0
1868	2006	0	1	1	2	1	1	2	0	1	1	0	1	0	2	2	2	2	1	1	2	0	2	68	1	2	4	1	1	1
1869	2006	0	1	1	2	1	1	2	0	1	0	1	1	0	2	0	2	2	2	0	1	2	0	62	1	3	4	0	2	0
1870	2006	0	1	1	2	1	1	1	1	1	0	0	1	0	2	1	2	2	1	0	1	2	0	69.5	1	3	1	1	2	1
1871	2006	0	1	0	2	1	1	1	1	0	1	1	1	0	2	2	1	2	1	2	2	0	0	63.5	1	2	2	0	1	1
1872	2006	0	1	1	2	1	1	1	1	1	0	1	1	0	2	1	1	2	1	0	2	1	1	51.5	1	3	1	1	0	2
1873	2006	0	0	0	2	1	1	2	0	0	1	1	1	0	2	0	2	2	0	0	0	1	0	80.5	2	2	2	0	1	0
1874	2006	0	1	1	2	1	1	2	1	1	1	0	1	0	2	1	0	2	1	0	2	0	1	62.5	1	2	4	1	1	1
1875	2006	0	0	0	2	1	1	1	1	1	0	0	1	0	2	1	2	2	2	1	0	0	0	78.5	1	3	2	1	2	2
1876	2006	0	1	1	2	1	1	1	1	0	0	1	1	0	2	0	0	0	1	0	0	2	0	40.5	0	2	1	1	1	2
1877	2006	0	1	1	1	1	0	2	1	1	1	1	1	1	2	2	2	0	2	0	0	0	2	69.5	1	2	4	1	1	0
1878	2006	0	1	1	2	1	0	1	1	1	1	0	1	0	2	0	0	2	1	0	0	0	0	67.5	1	2	2	0	1	1
1879	2006	0	2	1	3	1	2	2	0	1	0	1	1	0	2	2	2	2	1	0	2	2	1	69	1	3	3	0	1	1
1880	2006	0	1	1	3	1	2	1	1	1	0	0	1	0	2	0	0	2	1	0	1	0	0	70	1	3	2	1	0	2
1881	2006	0	2	1	2	1	2	2	0	1	0	1	1	1	2	1	2	2	0	0	2	0	1	78	1	3	4	1	2	1
1882	2006	0	2	1	2	1	2	1	0	1	0	1	1	0	2	1	2	2	1	1	0	0	0	81	2	3	3	0	1	1
1883	2006	0	2	1	2	1	2	2	0	1	1	1	1	0	2	2	2	0	1	0	0	0	0	87	2	3	4	1	1	1
1884	2006	0	1	0	3	1	2	1	0	1	0	1	1	0	2	1	2	2	0	1	0	0	0	87	2	3	1	1	0	1
1885	2006	0	1	1	1	1	2	3	1	1	0	0	1	0	2	1	2	2	1	0	0	0	0	82	2	3	3	0	2	1
1886	2006	0	0	0	2	1	2	0	0	1	1	0	1	0	2	0	0	2	1	0	2	1	1	36.5	0	3	2	0	0	0
1887	2006	0	1	1	2	1	2	2	0	1	0	0	1	0	2	1	2	2	1	0	2	2	0	56	1	2	4	1	0	2
1888	2006	0	0	0	2	1	2	1	0	0	1	0	1	1	2	0	0	1	2	0	1	0	2	29.5	0	2	4	1	2	0
1889	2006	0	0	0	2	1	2	1	0	0	0	0	1	0	1	1	0	2	1	0	1	2	2	50.5	0	3	2	0	1	1
1890	2006	0	2	1	2	1	2	3	0	1	1	1	1	0	2	0	2	2	1	0	2	2	0	64.5	1	3	4	1	1	1
1891	2006	0	2	1	1	1	1	2	0	1	0	0	1	0	2	1	1	2	1	0	0	2	0	75	1	2	4	1	1	1
1892	2006	0	1	1	3	1	1	1	0	0	0	1	1	0	2	1	2	2	1	0	0	0	0	87	2	3	4	1	2	1
1893	2006	0	2	1	1	1	1	2	0	0	0	1	1	0	2	1	1	2	1	0	0	2	0	70	1	2	4	0	1	1
1894	2006	0	0	0	2	1	1	1	0	0	1	0	1	0	2	1	0	2	1	0	1	2	1	57.5	1	2	1	1	0	2
1895	2006	0	2	1	2	1	0	2	0	1	0	0	1	0	2	1	2	2	1	0	1	0	0	82	2	2	1	1	1	1
1896	2006	0	2	1	2	1	0	2	0	1	0	0	1	0	2	1	2	2	1	0	0	0	0	78.5	1	2	1	1	2	2
1897	2006	0	1	1	1	1	1	1	0	1	1	0	1	0	2	1	2	2	0	1	0	2	0	82	2	3	3	0	1	1
1898	2006	0	2	1	1	1	1	2	0	1	1	0	1	0	2	0	2	2	1	0	0	0	0	73.5	1	2	4	1	1	1
1899	2006	0	0	0	2	1	1	1	1	1	0	1	1	0	2	0	2	2	1	0	2	1	0	58.5	1	2	2	0	1	2
1900	2006	0	1	0	2	1	1	2	0	1	1	1	1	1	2	0	0	1	1	0	1	1	2	53	1	2	2	0	1	0
1901	2006	0	1	1	2	1	1	2	0	0	0	1	1	0	2	2	2	2	1	0	2	2	0	71.5	1	3	4	1	2	1
1902	2006	0	1	0	2	1	1	2	0	0	0	1	1	0	2	1	2	2	2	1	2	1	1	58.5	1	2	1	1	1	2
1903	2006	0	1	1	1	1	1	1	0	1	1	1	1	0	2	0	2	2	1	0	1	0	0	77	1	2	4	0	1	1
1904	2006	0	1	1	2	1	1	2	1	1	0	1	1	0	2	0	2	2	1	0	1	0	2	72	1	2	4	1	1	1
1905	2006	0	2	1	2	1	0	2	0	1	0	0	1	0	2	0	2	2	1	0	0	2	0	74.5	1	3	1	1	1	1
1906	2006	0	2	1	1	1	0	3	1	1	1	1	1	0	2	0	0	2	1	0	0	2	2	56.5	1	3	4	0	2	2
1907	2006	0	2	1	2	1	0	3	0	1	1	1	1	0	2	2	2	2	2	0	2	0	1	69	1	3	1	0	0	2
1908	2006	0	1	0	1	1	0	1	1	1	0	1	1	0	2	0	0	1	2	0	2	2	2	40.5	0	3	1	1	1	2
1909	2006	0	1	1	1	1	0	2	0	1	0	0	1	0	2	0	2	2	2	0	2	2	0	59.5	1	2	2	0	1	1
1910	2006	0	1	0	1	1	0	3	1	1	1	0	1	0	2	0	1	2	0	1	0	0	0	75	1	2	2	1	1	1
1911	2006	0	2	1	1	1	1	3	0	1	0	1	1	0	2	2	2	2	0	1	0	0	0	96.5	2	2	4	1	0	2
1912	2006	0	1	1	2	1	1	1	0	1	0	1	1	0	2	0	2	2	1	0	0	0	0	82	2	2	4	0	0	1
1913	2006	0	1	0	1	1	1	2	0	1	0	1	1	0	2	2	2	2	1	0	2	2	0	76.5	1	2	4	1	1	1
1914	2006	0	1	1	1	1	0	2	1	1	0	1	1	0	2	1	2	2	1	0	1	2	0	72	1	1	1	1	1	1
1915	2006	0	1	1	2	1	0	2	1	1	0	0	1	0	2	0	0	2	2	0	2	0	2	52.5	1	3	3	0	1	2
1916	2006	0	1	1	2	1	0	1	0	1	0	0	1	0	2	1	2	2	1	0	2	2	1	64.5	1	2	4	1	2	1
1917	2006	0	2	1	1	1	1	2	0	1	0	1	1	0	2	2	1	2	1	0	0	2	0	74.5	1	3	4	1	1	1
1918	2006	0	2	1	1	1	1	2	0	0	0	1	1	0	2	0	1	2	1	0	0	2	0	65	1	3	1	1	2	1
1919	2006	0	2	1	1	1	1	2	0	1	0	0	1	0	2	0	1	2	1	0	2	2	0	56.5	1	2	4	1	1	1
1920	2006	0	2	1	1	1	0	2	0	1	0	0	1	0	2	1	2	2	1	1	0	0	0	83.5	2	1	1	0	1	1
1921	2006	0	0	0	2	1	1	1	0	1	1	1	1	0	2	1	0	2	0	1	0	2	0	65	1	3	4	1	2	1
1922	2006	0	2	3	3	1	1	2	1	1	0	1	1	0	2	0	0	2	1	0	2	1	2	49	0	3	3	1	1	1
1923	2006	0	1	0	2	1	1	2	1	1	1	1	1	0	2	1	2	2	1	0	2	2	2	56	1	2	4	1	1	2
1924	2006	0	2	2	1	1	1	1	1	1	1	0	1	0	2	1	2	2	1	0	0	2	0	74.5	1	2	1	1	2	2
1925	2006	0	1	1	1	1	1	3	1	1	1	1	1	0	2	1	2	2	1	0	2	0	0	77	1	2	2	1	1	1
1926	2006	0	2	1	1	1	1	3	0	1	0	0	1	0	0	1	2	2	1	0	0	0	0	80	1	2	2	1	1	2
1927	2006	0	0	0	2	1	0	2	1	0	0	1	1	0	2	0	1	2	0	0	0	0	1	71	1	2	4	0	0	0
1928	2006	0	2	1	2	1	2	2	0	0	0	0	1	0	2	0	2	2	1	0	0	0	0	76	1	3	4	0	1	1
1929	2006	0	1	0	3	1	2	1	0	1	0	1	1	0	2	2	2	0	0	0	0	0	0	76	1	3	4	0	1	1
1930	2006	0	1	1	1	1	2	2	0	0	0	1	1	0	2	1	2	2	1	1	2	2	0	68.5	1	2	4	1	1	1
1931	2006	0	2	1	2	1	2	2	0	0	0	1	1	0	2	0	1	2	1	0	1	0	0	70	1	3	4	1	2	2
1932	2006	0	2	3	2	1	2	1	1	1	0	0	0	0	2	0	0	2	1	0	0	2	0	59	1	2	4	0	1	1
1933	2006	0	2	1	2	1	2	3	0	1	0	0	1	0	2	1	2	2	1	0	0	0	0	84.5	2	3	1	1	1	1
1934	2006	0	1	3	2	1	2	1	1	0	0	1	1	1	2	1	1	2	1	0	0	2	1	65	1	3	4	0	2	2
1935	2006	0	1	1	3	1	2	1	1	1	0	0	1	0	1	0	2	2	0	0	1	2	0	71	1	3	1	1	1	1
1936	2006	0	2	1	2	1	2	1	1	1	0	0	1	0	2	1	2	2	1	0	0	0	0	84.5	2	3	1	1	1	1
1937	2006	0	2	1	2	1	2	2	1	1	1	1	1	0	2	0	2	2	1	0	2	0	0	66	1	2	2	0	1	1
1938	2006	0	1	0	2	1	2	2	0	1	0	1	1	0	2	0	1	2	1	0	1	2	0	56.5	1	2	4	1	1	0
1939	2006	0	1	1	2	1	2	2	1	0	0	1	1	1	2	0	0	2	0	0	0	0	0	75	1	3	3	0	2	1
1940	2006	0	1	0	3	1	2	1	0	1	0	1	1	0	2	0	0	2	1	0	1	2	0	57.5	1	2	4	1	2	2
1941	2006	0	2	0	3	1	2	1	0	0	0	0	1	0	2	0	1	2	1	0	1	0	0	77.5	1	2	4	1	1	2
1942	2006	0	1	0	3	1	2	1	1	1	0	1	1	0	2	1	2	2	1	1	1	1	0	73.5	1	2	2	0	1	1
1943	2006	0	2	1	1	1	2	1	0	1	1	0	1	0	2	0	0	2	0	0	2	1	0	55	1	2	4	1	1	2
1944	2006	0	2	1	3	1	2	2	0	1	0	1	1	0	1	1	2	2	1	0	1	1	0	70	1	3	1	1	1	2
1945	2006	0	2	1	1	1	2	2	0	1	0	1	1	0	2	1	2	2	0	0	0	0	0	89.5	2	3	1	1	1	1
1946	2006	0	0	0	2	1	2	1	0	1	0	0	1	0	2	1	2	2	1	0	1	2	0	66	1	2	2	0	1	1
1947	2006	0	0	0	3	1	2	1	0	1	0	1	1	0	2	1	2	2	1	0	0	2	0	74.5	1	3	1	1	0	1
1948	2006	0	1	0	3	1	2	2	0	0	0	0	1	0	2	1	1	2	1	0	2	2	0	62.5	1	2	2	0	1	1
1949	2006	0	1	0	2	1	2	1	1	1	0	0	1	0	2	0	1	2	1	0	0	0	0	75	1	2	4	1	1	1
1950	2006	0	1	1	2	1	2	2	1	1	1	0	1	0	2	0	2	2	1	0	0	2	0	69.5	1	2	4	1	0	2
1951	2006	0	1	0	2	1	2	1	1	1	1	0	1	0	2	0	2	2	1	0	2	2	1	56	1	3	4	1	1	1
1952	2006	0	1	0	2	1	2	2	1	1	0	0	1	0	2	0	2	2	1	1	0	2	2	61	1	3	4	1	2	2
1953	2006	0	1	1	2	1	2	1	1	1	0	1	1	0	2	0	1	2	1	0	1	1	2	60	1	3	3	0	1	1
1954	2006	0	1	1	3	1	2	1	0	1	0	1	1	0	2	2	2	2	1	0	0	2	0	79	1	3	4	1	1	1
1955	2006	0	2	1	1	1	2	1	0	0	0	1	1	0	2	2	2	2	1	2	0	2	0	78	1	2	4	1	1	1
1956	2006	0	2	1	1	1	2	1	0	1	0	0	1	0	2	1	2	2	0	0	0	2	0	80.5	2	2	4	1	1	1
1957	2006	0	1	1	2	1	2	2	1	1	1	1	1	0	1	0	2	2	0	0	0	0	0	70	1	3	4	0	1	0
1958	2006	0	1	0	2	1	2	2	1	1	0	0	1	0	2	1	2	2	1	0	1	0	0	68.5	1	3	2	0	0	1
1959	2006	0	1	1	2	1	2	2	0	1	0	0	1	0	2	0	0	2	1	0	1	2	2	55	1	2	2	0	1	1
1960	2006	0	2	1	3	1	2	1	0	1	0	1	1	0	2	1	2	2	1	0	2	0	1	72	1	2	4	1	0	1
1961	2006	0	1	1	2	1	2	1	0	0	0	1	1	0	2	1	1	2	0	1	0	0	0	71.5	1	3	3	0	2	0
1962	2006	0	2	3	2	1	2	2	1	1	1	0	1	0	2	2	2	2	1	1	2	2	0	73	1	2	4	1	1	1
1963	2006	0	2	1	2	1	2	2	0	1	0	0	1	0	2	0	2	2	1	0	0	0	0	81	2	3	1	1	1	2
1964	2006	0	1	1	3	1	2	3	0	1	0	0	1	0	2	1	2	2	1	1	0	2	0	71	1	3	3	0	2	2
1965	2006	0	1	1	2	1	2	2	0	0	1	0	1	0	2	1	1	2	1	0	1	2	1	62.5	1	3	4	0	1	1
1966	2006	0	2	1	1	1	2	3	1	1	0	0	1	0	2	1	0	2	1	0	0	2	0	72.5	1	2	4	0	1	1
1967	2006	0	1	0	3	1	2	2	1	1	0	0	1	0	2	1	0	2	0	0	2	0	0	68.5	1	3	2	1	0	2
1968	2006	0	2	1	1	1	2	2	0	1	0	1	1	0	2	1	2	2	1	0	2	0	0	77	1	2	4	0	1	2
1969	2006	0	1	3	2	1	2	3	0	1	0	1	1	0	2	0	1	2	1	0	0	2	0	64	1	2	4	0	1	1
1970	2006	0	1	1	2	1	2	2	0	1	0	1	1	0	2	0	1	2	1	0	1	2	0	59	1	2	4	1	1	2
1971	2006	0	1	1	2	1	2	2	0	1	0	0	1	0	2	2	2	2	1	1	2	0	0	75.5	1	2	4	1	1	2
1972	2006	0	2	2	2	1	2	2	1	1	0	0	1	0	2	1	1	2	1	0	0	2	0	70	1	3	4	1	2	2
1973	2006	0	1	1	2	1	2	1	0	0	1	0	1	1	2	1	2	2	0	0	0	1	0	80.5	2	3	2	0	1	2
1974	2006	0	1	1	2	1	2	2	0	1	1	1	1	0	1	1	2	2	0	0	2	0	0	73.5	1	2	1	1	1	2
1975	2006	0	1	0	2	1	2	1	0	0	1	1	1	0	1	1	2	2	0	0	0	0	0	78.5	1	3	4	1	1	2
1976	2006	0	1	0	2	1	1	3	0	0	1	0	1	1	2	1	0	0	0	1	0	0	0	59.5	1	1	1	1	0	1
1977	2006	0	1	1	2	1	1	2	0	0	0	1	1	0	2	2	1	2	1	1	0	2	0	71	1	2	4	0	1	2
1978	2006	0	0	0	2	1	1	1	1	1	1	0	1	0	2	0	1	2	1	0	2	2	2	52.5	1	2	2	1	0	1
1979	2006	0	2	1	3	1	1	2	0	1	0	0	1	0	2	1	1	2	0	1	0	0	0	82.5	2	3	4	1	1	2
1980	2006	0	2	3	1	1	1	3	0	1	0	1	1	1	2	1	2	2	1	1	2	2	2	58.5	1	3	3	1	2	2
1981	2006	0	1	3	2	1	1	2	0	1	0	0	1	0	2	0	0	2	2	0	2	2	2	29	0	3	1	1	1	2
1982	2006	0	1	0	2	1	1	1	0	1	1	1	1	0	2	0	0	2	1	0	1	0	2	52.5	1	3	2	1	1	1
1983	2006	0	1	1	2	1	0	2	0	0	0	0	1	0	2	1	1	2	0	0	0	0	0	76	1	3	1	1	2	2
1984	2006	0	1	1	2	1	0	2	1	0	1	0	1	0	2	1	1	2	0	1	0	1	0	70	1	1	1	1	1	1
1985	2006	0	1	2	2	1	0	1	0	1	0	1	1	0	2	0	0	2	2	0	2	1	2	39	0	1	4	1	1	0
1986	2006	0	0	0	2	1	0	1	1	1	1	1	1	0	2	1	2	2	1	0	2	0	2	67	1	1	1	1	0	1
1987	2006	1	2	0	1	1	0	1	1	0	0	0	1	0	2	2	2	2	2	0	0	0	0	76.5	1	3	4	0	1	1
1988	2006	1	2	1	1	1	0	2	0	0	0	0	1	1	2	1	2	2	2	1	0	1	1	66	1	3	4	1	1	2
1989	2006	1	2	1	1	1	0	2	0	1	1	0	1	0	2	2	2	2	2	1	0	0	0	83	2	1	4	1	1	1
1990	2006	1	1	0	3	1	1	1	0	1	0	1	1	0	2	2	2	2	0	0	0	0	0	92.5	2	3	2	0	1	1
1991	2006	1	2	1	1	1	1	2	0	1	1	1	1	0	2	0	2	2	0	0	0	0	0	83	2	3	0	1	2	1
1992	2006	1	1	2	2	1	1	1	1	1	1	1	1	1	2	1	2	2	1	1	1	0	0	73.5	1	3	4	0	1	1
1993	2006	1	2	0	3	1	1	2	0	1	0	1	0	1	2	2	2	2	1	0	0	0	0	94	2	3	2	0	1	2
1994	2006	1	2	0	3	1	1	1	1	1	0	1	1	0	2	0	2	2	1	1	0	1	0	73.5	1	3	4	0	0	1
1995	2006	1	2	1	2	1	1	1	0	1	0	0	1	1	1	1	2	2	1	0	0	0	0	82.5	2	3	1	1	1	2
1996	2006	1	1	0	2	1	0	2	0	0	0	1	1	0	1	2	2	2	2	1	0	2	0	68.5	1	3	1	1	0	2
1997	2006	1	2	1	1	1	0	2	0	0	0	1	1	0	2	2	2	2	1	0	0	2	0	81.5	2	3	1	1	0	2
1998	2006	1	2	1	2	1	0	1	0	0	0	0	1	0	2	1	0	2	1	0	0	0	0	64	1	3	1	1	1	1
1999	2006	1	1	1	2	1	0	3	0	0	0	0	1	0	2	1	2	2	1	0	1	0	2	69.5	1	3	2	1	1	1
[truncated: 25,456 more rows]

## Sheet: Variables
Id	Identification
Year of the survey	2006, 2011, 2017
Gender	Male 0 - Female 1
Age group	16 to 24 years old 0 - 25 to 44 years old 1 - 45 to 64 years old 2
Marital status	Single 0 - Married 1 - Widowed 2 - Separated or divorced 3
Level of education	Without studies 0 - Primary 1 - Secondary or Professional Training 2 - University 3
Nationality	Foreigner 0 - Spanish 1
Size of town of residence	< 10000 inhabitants 0 - 10000 - 100000 inhabitants 1 - > 100000 inhabitants 2
Body Mass Index	Underweight (BMI < 18.50 kg/m2) 0 - Normal-weight (BMI ranged between 18.50– and 24.99 kg/m2) 1 - Overweight (BMI ranged between 25.00 and 29.99 kg/m2) 2 - Obesity (BMI ≥ 30 kg/m2) 3
Currently smoking	No 0 - Yes 1
Consumption of alcoholic beverages in the past 12 months	No 0 - Yes 1
Physical activity in main activity	No 0 - Yes 1
Physical activity during leisure time	No 0 - Yes 1
Perceived personal social support	Suboptimal 0 - Normal 1
GHQ-Score	Ausence of common mental disorders 0 - Presence of common mental disorders 1
Frequency of bread or grains consumption	Never or hardly ever/Less than once a week/Once or twice a week 0 - Three or more times a week, but not daily 1 - Daily 2
Frequency of leafy greens, salads and vegetables consumption	Never or hardly ever/Less than once a week/Once or twice a week 0 - Three or more times a week, but not daily 1 - Daily 2
Frequency of fresh fruit (excluding juices) consumption	Never or hardly ever/Less than once a week/Once or twice a week 0 - Three or more times a week, but not daily 1 - Daily 2
Frequency of dairy products (milk, cheese, yoghurt) consumption	Never or hardly ever/Less than once a week/Once or twice a week 0 - Three or more times a week, but not daily 1 - Daily 2
Frequency of meat (chicken, beef, pork, lamb, etc.) consumption	Never or hardly ever/Less than once a week/Once or twice a week 0 - Three or more times a week, but not daily 1 - Daily 2
Frequency of legumes consumption	Never or hardly ever/Less than once a week/Once or twice a week 0 - Three or more times a week, but not daily 1 - Daily 2
Frequency of cold meats and cuts consumption	Never or hardly ever/Less than once a week/Once or twice a week 0 - Three or more times a week, but not daily 1 - Daily 2
Frequency of sweets (biscuits, pastries, jams, cereals with sugar, sweets, etc.) consumption	Never or hardly ever/Less than once a week/Once or twice a week 0 - Three or more times a week, but not daily 1 - Daily 2
Frequency of soft drinks with sugar consumption	Never or hardly ever/Less than once a week/Once or twice a week 0 - Three or more times a week, but not daily 1 - Daily 2
Quality of diet	Poor diet 0 - Needs improvement 1 - Good diet 2
Overall quality of diet score	Points
Laboral sectors	Primary 1 - Secondary 2 - Tertiary 3
Type of contract	Without contract 0 - Self-employed 1 - Temporary contract 2 - Civil servant o permanent 3 - Ongoing contract 4
Type of working day	Regular 0 - Irregular 1
Work stress	None or low 0 - Moderate 1 - High 2
Job satisfaction	None or low 0 - Moderate 1 - High 2
